# Supplementary material for: IgD‐Expressing Mature B Cells Exhibit Enhanced Sensitivity to Glucocorticoid‐Induced Cell Death
Source: Eur J Immunol. 2026 Jan 25;56(1):e70137. doi: 10.1002/eji.70137 (PMC12832068; doi:10.1002/eji.70137)
Supplement: Supplementary file 2 — Supporting File 2: eji70137‐sup‐0002‐tableS11.xlsx. [file EJI-56-e70137-s001.xlsx]

## Sheet: tr_results
	#	genes	EntrezGene	Symbol	Gene_name	logFC	unshrunk.logFC	logCPM	PValue	FDR
1	40799	ENSMUSG00000034586	217310	Hid1	HID1 domain containing	4.77545	4.7777	5.63998	0	0
2	19079	ENSMUSG00000067149	16069	Jchain	immunoglobulin joining chain	4.70234	4.70246	9.74864	0	0
3	44584	ENSMUSG00000104213	380797	Ighd	immunoglobulin heavy constant delta	-4.61009	-4.61021	9.69253	0	0
4	29239	ENSMUSG00000000732	50723	Icosl	icos ligand	-4.30512	-4.30632	6.06976	0	0
5	29149	ENSMUSG00000009092	70377	Derl3	Der1-like domain family, member 3	4.27603	4.27705	6.31626	0	0
6	1563	ENSMUSG00000026011	12477	Ctla4	cytotoxic T-lymphocyte-associated protein 4	3.72503	3.72603	5.9127	9.39768974366106e-316	1.69988544646589e-312
7	1101	ENSMUSG00000016529	16153	Il10	interleukin 10	4.32843	4.33083	5.17022	6.81407e-277	1.05647e-273
8	28141	ENSMUSG00000038151	12142	Prdm1	PR domain containing 1, with ZNF domain	4.40522	4.40611	6.62173	9.54498e-266	1.2949e-262
9	56715	ENSMUSG00000039652	208922	Cpeb3	cytoplasmic polyadenylation element binding protein 3	4.62921	4.63313	4.67422	1.97459e-248	2.38114e-245
10	51402	ENSMUSG00000015597	57908	Zfp318	zinc finger protein 318	-2.90218	-2.90243	6.90606	1.63071e-235	1.76981e-232
11	18197	ENSMUSG00000029570	16848	Lfng	LFNG O-fucosylpeptide 3-beta-N-acetylglucosaminyltransferase	-2.99696	-2.99769	5.47962	1.73567e-215	1.71248e-212
12	55418	ENSMUSG00000024353	69816	Mzb1	marginal zone B and B1 cell-specific protein 1	2.82369	2.82396	6.70228	1.43214e-209	1.29525e-206
13	47417	ENSMUSG00000022468	19011	Endou	endonuclease, polyU-specific	2.96969	2.97034	5.61513	1.2059e-204	1.00674e-201
14	46893	ENSMUSG00000023272	76737	Creld2	cysteine-rich with EGF-like domains 2	2.67091	2.67109	7.19779	1.32013e-197	1.02339e-194
15	47412	ENSMUSG00000048218	105827	Amigo2	adhesion molecule with Ig like domain 2	2.41303	2.41317	7.17272	6.94584e-190	5.02555e-187
16	2774	ENSMUSG00000042474	69169	Fcmr	Fc fragment of IgM receptor	-3.09232	-3.09242	8.36672	1.42558e-184	9.66987e-182
17	16142	ENSMUSG00000052271	17341	Bhlha15	basic helix-loop-helix family, member a15	4.26681	4.26869	5.38976	4.50733e-182	2.87753e-179
18	688	ENSMUSG00000049608	227326	Gpr55	G protein-coupled receptor 55	2.69998	2.70047	5.71957	6.24014e-178	3.76245e-175
19	46296	ENSMUSG00000001270	12709	Ckb	creatine kinase, brain	3.17089	3.17273	4.2922	1.06793e-177	6.10011e-175
20	49689	ENSMUSG00000022838	106389	Eaf2	ELL associated factor 2	3.2681	3.26902	5.39823	7.01926e-174	3.809e-171
21	48289	ENSMUSG00000023034	15370	Nr4a1	nuclear receptor subfamily 4, group A, member 1	-3.15408	-3.15415	9.33884	1.07849e-166	5.57375e-164
22	33218	ENSMUSG00000061356	100503545	Nuggc	nuclear GTPase, germinal center associated	3.72215	3.72602	3.77004	4.55567e-163	2.24739e-160
23	10497	ENSMUSG00000039234	69608	Sec24d	SEC24 homolog D, COPII coat complex component	3.06658	3.06727	5.61601	5.71877e-162	2.69851e-159
24	4771	ENSMUSG00000017002	20568	Slpi	secretory leukocyte peptidase inhibitor	4.41899	4.42793	3.27484	1.2141e-157	5.49024e-155
25	26624	ENSMUSG00000051457	20737	Spn	sialophorin	2.24094	2.24114	6.46689	7.32936e-156	3.18182e-153
26	21368	ENSMUSG00000038648	208647	Creb3l2	cAMP responsive element binding protein 3-like 2	2.91549	2.91607	5.70102	1.78209e-154	7.43883e-152
27	47904	ENSMUSG00000068227	16185	Il2rb	interleukin 2 receptor, beta chain	3.02336	3.02506	4.26407	8.20926e-152	3.29982e-149
28	44579	ENSMUSG00000076615	380795	Ighg3	Immunoglobulin heavy constant gamma 3	2.67165	2.67175	8.06014	4.50417e-148	1.74585e-145
29	39521	ENSMUSG00000018648	56405	Dusp14	dual specificity phosphatase 14	3.72059	3.72516	3.56067	2.14361e-146	8.02226e-144
30	42527	ENSMUSG00000049985	77318	Ankrd55	ankyrin repeat domain 55	4.66599	4.68125	2.73364	3.71475e-145	1.34387e-142
31	39475	ENSMUSG00000018339	14778	Gpx3	glutathione peroxidase 3	3.80641	3.81291	3.11079	1.07145e-143	3.75112e-141
32	17938	ENSMUSG00000070780	245945	Rbm47	RNA binding motif protein 47	3.63262	3.63803	3.19788	3.04755e-139	1.0336e-136
33	44585	ENSMUSG00000076617	16019	Ighm	immunoglobulin heavy constant mu	2.87195	2.87195	14.6181	6.34526e-138	2.08682e-135
34	29762	ENSMUSG00000019944	69288	Rhobtb1	Rho-related BTB domain containing 1	3.12493	3.12697	4.10913	1.40781e-137	4.4938e-135
35	39652	ENSMUSG00000020715	78943	Ern1	endoplasmic reticulum to nucleus signalling 1	2.68553	2.68631	5.04485	1.99482e-134	6.18566e-132
36	47646	ENSMUSG00000071713	12983	Csf2rb	colony stimulating factor 2 receptor, beta, low-affinity (granulocyte-macrophage)	2.18249	2.18279	5.87228	5.33472e-133	1.60827e-130
37	47689	ENSMUSG00000096210	14958	H1f0	H1.0 linker histone	2.63816	2.63863	5.69252	1.9982e-132	5.86121e-130
38	48185	ENSMUSG00000003355	66120	Fkbp11	FK506 binding protein 11	3.38388	3.38635	4.10773	7.2347e-131	2.06627e-128
39	50223	ENSMUSG00000071068	328833	Treml2	triggering receptor expressed on myeloid cells-like 2	-2.20606	-2.20633	6.04773	1.57501e-130	4.38297e-128
40	21609	ENSMUSG00000029759	269823	Pon3	paraoxonase 3	3.25067	3.25374	3.62859	1.14994e-126	3.12007e-124
41	52533	ENSMUSG00000024112	58226	Cacna1h	calcium channel, voltage-dependent, T type, alpha 1H subunit	4.09916	4.10266	4.4023	4.90051e-123	1.2972e-120
42	36746	ENSMUSG00000041729	235431	Coro2b	coronin, actin binding protein, 2B	4.4106	4.42448	2.61684	6.98351e-122	1.80457e-119
43	47717	ENSMUSG00000022416	239556	Cacna1i	calcium channel, voltage-dependent, alpha 1I subunit	-2.51541	-2.51589	5.58194	9.3718e-120	2.3654e-117
44	41158	ENSMUSG00000020484	22433	Xbp1	X-box binding protein 1	2.90657	2.90665	8.55634	9.62121e-119	2.37316e-116
45	21640	ENSMUSG00000029752	27053	Asns	asparagine synthetase	2.36881	2.36921	5.76158	4.41642e-118	1.06514e-115
46	2749	ENSMUSG00000079445	227327	B3gnt7	UDP-GlcNAc:betaGal beta-1,3-N-acetylglucosaminyltransferase 7	-3.28357	-3.28735	3.46063	1.15478e-117	2.72454e-115
47	31962	ENSMUSG00000031824	234797	6430548M08Rik	RIKEN cDNA 6430548M08 gene	4.27292	4.28528	2.68067	2.4069e-116	5.55789e-114
48	29120	ENSMUSG00000040009	14687	Gnaz	guanine nucleotide binding protein, alpha z subunit	4.8144	4.8389	2.20037	1.11253e-113	2.51547e-111
49	38462	ENSMUSG00000020846	76566	Rflnb	refilin B	-3.21576	-3.2177	4.30349	3.47284e-111	7.69199e-109
50	29011	ENSMUSG00000019852	215821	Arfgef3	ARFGEF family member 3	4.58387	4.60378	2.2892	4.95836e-111	1.07626e-108
51	48430	ENSMUSG00000047878	239559	A4galt	alpha 1,4-galactosyltransferase	5.46601	5.511	1.99755	7.22488e-111	1.53748e-108
52	1554	ENSMUSG00000026012	12487	Cd28	CD28 antigen	4.69288	4.71381	2.30675	1.53402e-110	3.20168e-108
53	46102	ENSMUSG00000020642	108089	Rnf144a	ring finger protein 144A	-2.24872	-2.24912	5.55274	1.02143e-108	2.09161e-106
54	42143	ENSMUSG00000001542	192657	Ell2	elongation factor for RNA polymerase II 2	2.30211	2.30226	6.9947	2.08255e-108	4.18554e-106
55	1008	ENSMUSG00000026405	12269	C4bp	complement component 4 binding protein	4.64466	4.6667	2.19025	1.56347e-107	3.08516e-105
56	56692	ENSMUSG00000047810	78317	Ccdc88b	coiled-coil domain containing 88B	2.53669	2.53724	5.39946	2.17427e-107	4.21381e-105
57	37281	ENSMUSG00000013419	270210	Zbtb47	zinc finger and BTB domain containing 47	3.78014	3.7898	2.52002	9.4188e-105	1.79337e-102
58	27641	ENSMUSG00000020048	22027	Hsp90b1	heat shock protein 90, beta (Grp94), member 1	2.12083	2.12085	10.0589	1.74197e-104	3.25959e-102
59	39310	ENSMUSG00000046207	104709	Pik3r6	phosphoinositide-3-kinase regulatory subunit 5	2.93386	2.93586	3.96274	8.3342e-101	1.53307e-98
60	50000	ENSMUSG00000037972	20621	Snn	stannin	-1.94978	-1.94984	7.83004	1.37326e-100	2.484e-98
61	4719	ENSMUSG00000017697	11486	Ada	adenosine deaminase	2.34371	2.3448	4.17672	4.41134e-99	7.84857e-97
62	40038	ENSMUSG00000040447	216892	Spns2	SPNS lysolipid transporter 2, sphingosine-1-phosphate	-2.46162	-2.46294	4.04362	1.01778e-98	1.78161e-96
63	31883	ENSMUSG00000031570	71910	Plpp5	phospholipid phosphatase 5	2.6869	2.68743	5.61118	1.95228e-98	3.36319e-96
64	15460	ENSMUSG00000028766	11647	Alpl	alkaline phosphatase, liver/bone/kidney	2.47806	2.47828	6.62555	3.9135e-97	6.63644e-95
65	6339	ENSMUSG00000074813	100043424	Morrbid	myeloid RNA regulator of BCL2L11 induced cell death	3.51719	3.52388	2.78278	7.8929e-96	1.31787e-93
66	52451	ENSMUSG00000024095	72692	Hnrnpll	heterogeneous nuclear ribonucleoprotein L-like	3.90168	3.91271	2.44912	2.07284e-95	3.40856e-93
67	46959	ENSMUSG00000022610	29857	Mapk12	mitogen-activated protein kinase 12	-3.39596	-3.39958	3.59261	5.94578e-93	9.63127e-91
68	49376	ENSMUSG00000022861	110197	Dgkg	diacylglycerol kinase, gamma	4.62243	4.65133	1.785	6.28086e-93	1.00244e-90
69	47683	ENSMUSG00000001281	16421	Itgb7	integrin beta 7	-2.10563	-2.10581	6.55212	6.30365e-92	9.91501e-90
70	17889	ENSMUSG00000089809	319818	A930011G23Rik	RIKEN cDNA A930011G23 gene	-2.68416	-2.68457	6.10739	2.37008e-91	3.67464e-89
71	39657	ENSMUSG00000075702	114679	Selenom	selenoprotein M	3.65686	3.66439	2.78101	1.06568e-90	1.62899e-88
72	29379	ENSMUSG00000020256	216188	Aldh1l2	aldehyde dehydrogenase 1 family, member L2	3.43861	3.44381	3.09583	1.80842e-90	2.72595e-88
73	15029	ENSMUSG00000028341	18124	Nr4a3	nuclear receptor subfamily 4, group A, member 3	-2.51215	-2.5136	4.39311	2.28161e-90	3.3921e-88
74	50019	ENSMUSG00000022769	64136	Sdf2l1	stromal cell-derived factor 2-like 1	2.29556	2.29571	7.00094	3.76142e-89	5.51658e-87
75	50378	ENSMUSG00000023927	20230	Satb1	special AT-rich sequence binding protein 1	-1.99843	-1.9985	7.75358	2.00859e-88	2.90657e-86
76	46910	ENSMUSG00000053469	21819	Tg	thyroglobulin	2.8109	2.813	3.79706	3.18583e-87	4.54944e-85
77	13621	ENSMUSG00000029026	22062	Trp73	transformation related protein 73	4.50763	4.53554	1.74634	3.98327e-87	5.61435e-85
78	20953	ENSMUSG00000030104	192193	Edem1	ER degradation enhancer, mannosidase alpha-like 1	2.06498	2.06503	8.42726	1.21511e-86	1.69072e-84
79	36464	ENSMUSG00000032115	12282	Hyou1	hypoxia up-regulated 1	1.89055	1.89059	8.37164	3.61846e-85	4.97104e-83
80	44184	ENSMUSG00000020571	71853	Pdia6	protein disulfide isomerase associated 6	1.81975	1.81977	8.9922	1.21352e-84	1.64629e-82
81	15175	ENSMUSG00000044303	12578	Cdkn2a	cyclin dependent kinase inhibitor 2A	3.39939	3.40709	2.51307	3.284e-84	4.40015e-82
82	24429	ENSMUSG00000046223	18793	Plaur	plasminogen activator, urokinase receptor	-3.18408	-3.18482	5.71884	1.13285e-83	1.49936e-81
83	26678	ENSMUSG00000008461	14343	Fut1	fucosyltransferase 1	4.59067	4.62404	1.55438	1.39279e-83	1.82119e-81
84	21354	ENSMUSG00000072623	22750	Zfp9	zinc finger protein 9	4.20124	4.22083	1.92637	1.79889e-83	2.3242e-81
85	36150	ENSMUSG00000049313	20660	Sorl1	sortilin-related receptor, LDLR class A repeats-containing	-2.13494	-2.13502	7.87543	3.06942e-82	3.91911e-80
86	31235	ENSMUSG00000031779	20299	Ccl22	C-C motif chemokine ligand 22	3.26079	3.26216	4.86702	1.91221e-80	2.41317e-78
87	39264	ENSMUSG00000025140	209027	Pycr1	pyrroline-5-carboxylate reductase 1	2.10877	2.10944	4.63567	8.81127e-80	1.09918e-77
88	18415	ENSMUSG00000029163	100952	Emilin1	elastin microfibril interfacer 1	3.78036	3.79343	2.07724	1.68535e-78	2.07854e-76
89	5222	ENSMUSG00000038740	72543	Mvb12b	multivesicular body subunit 12B	2.99757	3.00232	2.7411	1.83499e-78	2.23766e-76
90	39419	ENSMUSG00000054404	327978	Slfn5	schlafen 5	-1.98271	-1.98284	6.86448	5.8088e-78	7.00476e-76
91	21996	ENSMUSG00000030342	12527	Cd9	CD9 antigen	2.12058	2.12114	4.94672	9.41081e-78	1.12237e-75
92	44572	ENSMUSG00000076612	404711	Ighg2c	immunoglobulin heavy constant gamma 2C	4.06211	4.06942	3.41337	3.9995e-76	4.71811e-74
93	9723	ENSMUSG00000031297	11989	Slc7a3	solute carrier family 7 (cationic amino acid transporter, y+ system), member 3	2.62726	2.62845	4.46585	8.18961e-76	9.55718e-74
94	38751	ENSMUSG00000006784	74407	Odad4	outer dynein arm complex subunit 4	2.32655	2.32782	3.998	1.37269e-75	1.58488e-73
95	23268	ENSMUSG00000030630	14085	Fah	fumarylacetoacetate hydrolase	1.80382	1.80412	5.4641	1.7522e-75	2.00175e-73
96	1392	ENSMUSG00000040265	103967	Dnm3	dynamin 3	3.04818	3.0531	2.76812	6.25942e-74	7.0764e-72
97	54609	ENSMUSG00000041891	70361	Lman1	lectin, mannose-binding, 1	1.78517	1.78528	6.92191	1.24436e-72	1.39227e-70
98	2576	ENSMUSG00000066677	100033459	Ifi208	interferon activated gene 208	-2.12542	-2.12595	5.00582	2.7382e-71	3.03241e-69
99	15518	ENSMUSG00000028378	67103	Ptgr1	prostaglandin reductase 1	2.34968	2.3517	3.29516	1.26505e-70	1.38683e-68
100	54661	ENSMUSG00000001473	67951	Tubb6	tubulin, beta 6 class V	2.21979	2.22117	3.76465	2.88778e-70	3.13411e-68
101	48902	ENSMUSG00000047293	71223	Gpr15	G protein-coupled receptor 15	3.18385	3.19136	2.29107	3.11684e-70	3.34922e-68
102	31743	ENSMUSG00000069920	97440	B3gnt9	UDP-GlcNAc:betaGal beta-1,3-N-acetylglucosaminyltransferase 9	3.08591	3.09307	2.24737	8.22659e-70	8.75326e-68
103	19803	ENSMUSG00000037621	71093	Atoh8	atonal bHLH transcription factor 8	4.17282	4.19641	1.6251	8.29142e-69	8.73658e-67
104	55113	ENSMUSG00000024424	72747	Ttc39c	tetratricopeptide repeat domain 39C	3.81982	3.83905	1.57095	4.37635e-68	4.56698e-66
105	22199	ENSMUSG00000040627	11628	Aicda	activation-induced cytidine deaminase	2.05906	2.05925	6.45899	4.56465e-68	4.71811e-66
106	24640	ENSMUSG00000030657	233781	Xylt1	xylosyltransferase 1	-1.89005	-1.89046	5.10735	9.08257e-68	9.29935e-66
107	24051	ENSMUSG00000030772	50781	Dkk3	dickkopf WNT signaling pathway inhibitor 3	2.54509	2.54714	3.48009	1.58273e-67	1.60536e-65
108	19555	ENSMUSG00000076609	16071	Igkc	immunoglobulin kappa constant	2.84451	2.84451	13.3919	1.5581e-66	1.56575e-64
109	44168	ENSMUSG00000045679	217430	Slc66a3	solute carrier family 66 member 3	1.80909	1.80932	5.83798	6.4108e-66	6.38316e-64
110	31024	ENSMUSG00000036469	72925	Marchf1	membrane associated ring-CH-type finger 1	-2.04513	-2.04541	5.82835	6.70391e-66	6.61432e-64
111	49609	ENSMUSG00000022817	16419	Itgb5	integrin beta 5	4.08993	4.11225	1.61919	7.36415e-66	7.20028e-64
112	28288	ENSMUSG00000036478	12226	Btg1	BTG anti-proliferation factor 1	-1.6807	-1.68072	9.20544	1.02927e-64	9.97381e-63
113	4635	ENSMUSG00000027221	76969	Chst1	carbohydrate sulfotransferase 1	4.60099	4.64732	1.09648	1.41566e-64	1.35966e-62
114	27647	ENSMUSG00000044937	103220	Ttc41	tetratricopeptide repeat domain 41	2.50714	2.51053	2.7134	4.09425e-64	3.8978e-62
115	1538	ENSMUSG00000026014	77300	Raph1	Ras association (RalGDS/AF-6) and pleckstrin homology domains 1	2.64697	2.65106	2.58947	1.03173e-63	9.73685e-62
116	40585	ENSMUSG00000042826	14166	Fgf11	fibroblast growth factor 11	2.76116	2.76583	2.52734	1.74053e-63	1.62845e-61
117	28685	ENSMUSG00000056888	73690	Glipr1	GLI pathogenesis related 1	2.24315	2.24355	5.55773	2.72775e-63	2.53028e-61
118	23067	ENSMUSG00000056592	210104	Zfp658	zinc finger protein 658	2.81092	2.81649	2.34151	5.22978e-63	4.81007e-61
119	46491	ENSMUSG00000020964	20338	Sel1l	sel-1 suppressor of lin-12-like (C. elegans)	1.77151	1.77158	7.4906	1.45425e-62	1.3263e-60
120	36183	ENSMUSG00000032363	108153	Adamts7	ADAM metallopeptidase with thrombospondin type 1 motif 7	4.0533	4.06878	2.17373	1.73032e-62	1.56493e-60
121	56170	ENSMUSG00000024664	60527	Fads3	fatty acid desaturase 3	3.64659	3.66016	1.89359	6.5014e-62	5.83138e-60
122	35588	ENSMUSG00000032575	74840	Manf	mesencephalic astrocyte-derived neurotrophic factor	2.01464	2.01471	7.7993	7.54103e-62	6.70842e-60
123	3188	ENSMUSG00000026463	381290	Atp2b4	ATPase, Ca++ transporting, plasma membrane 4	3.73933	3.7562	1.69107	1.18596e-61	1.04644e-59
124	15859	ENSMUSG00000028613	16975	Lrp8	low density lipoprotein receptor-related protein 8, apolipoprotein e receptor	2.25575	2.25718	3.71953	1.23445e-61	1.08044e-59
125	51405	ENSMUSG00000023968	114570	Crip3	cysteine-rich protein 3	-4.79566	-4.8539	1.08635	2.25731e-61	1.95988e-59
126	13768	ENSMUSG00000062585	12802	Cnr2	cannabinoid receptor 2	-1.61396	-1.61412	6.1784	3.98004e-61	3.4282e-59
127	11512	ENSMUSG00000050075	229323	Gpr171	G protein-coupled receptor 171	-1.76028	-1.76041	6.55419	8.11339e-61	6.93344e-59
128	27182	ENSMUSG00000038539	107503	Atf5	activating transcription factor 5	1.81457	1.81502	4.85866	1.17826e-60	9.99036e-59
129	36782	ENSMUSG00000042757	81907	Tmem108	transmembrane protein 108	-3.03929	-3.04295	3.22776	2.03793e-60	1.71455e-58
130	26024	ENSMUSG00000108722	102637410	Gm34225	predicted gene, 34225	-4.96482	-5.03097	1.05319	5.75618e-60	4.80552e-58
131	48144	ENSMUSG00000063354	72027	Slc39a4	solute carrier family 39 (zinc transporter), member 4	2.23225	2.23355	3.79689	7.23501e-60	5.99401e-58
132	30504	ENSMUSG00000026317	26889	Cln8	CLN8 transmembrane ER and ERGIC protein	3.30799	3.3172	2.14678	1.62477e-59	1.33588e-57
133	42776	ENSMUSG00000021728	13723	Emb	embigin	2.0056	2.00622	4.62416	1.6471e-59	1.34406e-57
134	4898	ENSMUSG00000017754	18830	Pltp	phospholipid transfer protein	-2.05452	-2.05564	3.90468	4.66626e-59	3.77932e-57
135	39793	ENSMUSG00000034156	207777	Tspoap1	TSPO associated protein 1	1.67602	1.67628	5.53932	5.28948e-59	4.25235e-57
136	7963	ENSMUSG00000031258	331524	Xkrx	X-linked Kx blood group related, X-linked	-2.68232	-2.68641	2.6774	1.61692e-58	1.29032e-56
137	3150	ENSMUSG00000050967	263764	Creg2	cellular repressor of E1A-stimulated genes 2	5.55864	5.68997	0.618249	2.17229e-58	1.72086e-56
138	5897	ENSMUSG00000027313	69065	Chac1	ChaC, cation transport regulator 1	2.21235	2.21411	3.4157	3.91261e-58	3.07707e-56
139	40751	ENSMUSG00000017639	268451	Rab11fip4	RAB11 family interacting protein 4 (class II)	2.39659	2.39938	2.89133	1.65691e-57	1.2937e-55
140	6647	ENSMUSG00000027073	19074	Prg2	proteoglycan 2, bone marrow	3.69939	3.71992	1.37063	7.40409e-57	5.73975e-55
141	49930	ENSMUSG00000022508	12053	Bcl6	B cell leukemia/lymphoma 6	-1.83458	-1.8349	5.36304	9.69146e-57	7.45967e-55
142	56257	ENSMUSG00000041857	170834	Oosp1	oocyte secreted protein 1	2.84549	2.84734	3.9683	9.79675e-57	7.48761e-55
143	30008	ENSMUSG00000037031	70423	Tspan15	tetraspanin 15	4.21687	4.2546	1.01541	2.16061e-56	1.6398e-54
144	28123	ENSMUSG00000111342	71018	4933404K13Rik	RIKEN cDNA 4933404K13 gene	2.9992	3.00594	2.24298	3.10027e-56	2.33661e-54
145	14250	ENSMUSG00000028602	21941	Tnfrsf8	tumor necrosis factor receptor superfamily, member 8	2.64423	2.64853	2.54652	5.7977e-56	4.33948e-54
146	12187	ENSMUSG00000045092	13609	S1pr1	sphingosine-1-phosphate receptor 1	-2.25078	-2.25095	6.8001	6.74429e-56	5.01341e-54
147	3942	ENSMUSG00000061186	353282	Sfmbt2	Scm-like with four mbt domains 2	3.5541	3.57074	1.5179	2.56549e-55	1.8941e-53
148	46054	ENSMUSG00000113136	105245440	Gm19951	predicted gene, 19951	-4.57561	-4.62356	1.14435	4.5644e-55	3.34712e-53
149	21905	ENSMUSG00000030062	103963	Rpn1	ribophorin I	1.69662	1.69666	8.31029	4.9027e-55	3.57108e-53
150	51510	ENSMUSG00000024033	22092	Rsph1	radial spoke head 1 homolog (Chlamydomonas)	3.21379	3.22517	1.73231	7.67026e-55	5.54969e-53
151	14852	ENSMUSG00000043252	100201	Tmem64	transmembrane protein 64	-1.53795	-1.53811	6.06558	8.54697e-55	6.14306e-53
152	986	ENSMUSG00000026399	13136	Cd55	CD55 molecule, decay accelerating factor for complement	-1.74853	-1.74863	7.03293	1.59908e-54	1.14176e-52
153	54943	ENSMUSG00000059336	108052	Slc14a1	solute carrier family 14 (urea transporter), member 1	-2.13144	-2.1328	3.65365	1.78918e-54	1.26915e-52
154	16111	ENSMUSG00000028926	18647	Cdk14	cyclin dependent kinase 14	2.97923	2.98765	1.90448	1.80989e-54	1.2755e-52
155	32882	ENSMUSG00000033060	380928	Lmo7	LIM domain only 7	2.77708	2.78144	2.6521	3.23663e-53	2.26627e-51
156	42463	ENSMUSG00000021701	20620	Plk2	polo like kinase 2	-2.03899	-2.03922	6.43235	7.07576e-53	4.92264e-51
157	55912	ENSMUSG00000074896	15959	Ifit3	interferon-induced protein with tetratricopeptide repeats 3	-1.86957	-1.87023	4.455	8.79814e-53	6.08192e-51
158	30659	ENSMUSG00000031517	234267	Gpm6a	glycoprotein m6a	3.68404	3.70523	1.35575	9.17251e-53	6.30059e-51
159	15456	ENSMUSG00000041351	110351	Rap1gap	Rap1 GTPase-activating protein	2.17616	2.17814	3.1997	2.84714e-52	1.9434e-50
160	15081	ENSMUSG00000015243	11303	Abca1	ATP-binding cassette, sub-family A member 1	-1.99818	-1.99898	4.28118	3.17199e-52	2.1516e-50
161	36248	ENSMUSG00000058173	170748	Smco4	single-pass membrane protein with coiled-coil domains 4	1.80758	1.80834	4.10328	4.15832e-52	2.80312e-50
162	3311	ENSMUSG00000026170	104086	Cyp27a1	cytochrome P450, family 27, subfamily a, polypeptide 1	-3.09835	-3.10565	2.30422	5.71971e-52	3.83185e-50
163	48605	ENSMUSG00000071552	100043314	Tigit	T cell immunoreceptor with Ig and ITIM domains	2.55907	2.56098	3.60211	9.22497e-52	6.14224e-50
164	39020	ENSMUSG00000040413	171284	Timd2	T cell immunoglobulin and mucin domain containing 2	2.18247	2.18419	3.3972	6.51444e-51	4.31105e-49
165	5648	ENSMUSG00000074758	433481	Gm5535	predicted gene 5535	3.84409	3.87373	1.00197	6.98895e-51	4.59703e-49
166	48991	ENSMUSG00000105906	110785	Iglc1	immunoglobulin lambda constant 1	2.34	2.34004	9.05835	1.59868e-50	1.04521e-48
167	44297	ENSMUSG00000021253	21809	Tgfb3	transforming growth factor, beta 3	-2.42554	-2.4277	3.33239	2.85485e-50	1.85531e-48
168	6577	ENSMUSG00000039157	98952	Eeig1	estrogen-induced osteoclastogenesis regulator 1	-1.54326	-1.54346	5.69371	3.38775e-50	2.18853e-48
169	49128	ENSMUSG00000032932	110920	Hspa13	heat shock protein 70 family, member 13	1.69909	1.69934	5.61225	5.93236e-50	3.8097e-48
170	22162	ENSMUSG00000023439	14695	Gnb3	guanine nucleotide binding protein (G protein), beta 3	3.57006	3.58922	1.34172	9.02638e-50	5.76255e-48
171	38543	ENSMUSG00000037944	12775	Ccr7	C-C motif chemokine receptor 7	-1.70853	-1.7086	7.53678	1.04201e-49	6.61339e-48
172	4304	ENSMUSG00000043415	71198	Otud1	OTU domain containing 1	-1.77827	-1.77872	4.84118	1.7701e-49	1.11691e-47
173	28271	ENSMUSG00000112023	14727	Lilrb4b	leukocyte immunoglobulin-like receptor, subfamily B, member 4B	-3.07799	-3.08632	2.17849	2.09528e-49	1.31445e-47
174	10554	ENSMUSG00000056498	320782	Tmem154	transmembrane protein 154	2.14884	2.14902	6.66063	1.28761e-48	8.03128e-47
175	30059	ENSMUSG00000046841	216197	Ckap4	cytoskeleton-associated protein 4	1.87198	1.87214	6.50613	2.06174e-48	1.27863e-46
176	846	ENSMUSG00000041779	170829	Tram2	translocating chain-associating membrane protein 2	1.73053	1.73085	5.27886	2.43933e-48	1.50421e-46
177	49920	ENSMUSG00000075122	12519	Cd80	CD80 antigen	1.80051	1.80125	4.142	3.0472e-48	1.86843e-46
178	23895	ENSMUSG00000039236	57444	Isg20	interferon-stimulated protein	1.783	1.78317	6.28131	3.35018e-48	2.04267e-46
179	27260	ENSMUSG00000030844	67865	Rgs10	regulator of G-protein signalling 10	2.27333	2.2743	4.27441	3.41821e-48	2.0725e-46
180	13022	ENSMUSG00000028179	107869	Cth	cystathionine gamma lyase	2.06103	2.06226	3.79718	8.28308e-48	4.99424e-46
181	1990	ENSMUSG00000026285	18566	Pdcd1	programmed cell death 1	2.98083	2.98558	2.77604	8.85887e-48	5.31189e-46
182	27171	ENSMUSG00000030494	52428	Rhpn2	rhophilin, Rho GTPase binding protein 2	2.89946	2.90802	1.86255	1.19962e-47	7.15358e-46
183	20715	ENSMUSG00000005364	16192	Il5ra	interleukin 5 receptor, alpha	1.67529	1.67559	5.29949	1.56907e-47	9.30554e-46
184	48432	ENSMUSG00000054277	66251	Arfgap3	ADP-ribosylation factor GTPase activating protein 3	1.74332	1.74371	4.98099	3.99766e-47	2.35796e-45
185	11159	ENSMUSG00000044468	74645	Tent5c	terminal nucleotidyltransferase 5C	2.93305	2.9332	7.86006	4.73165e-47	2.77582e-45
186	31526	ENSMUSG00000005413	15368	Hmox1	heme oxygenase 1	2.31559	2.31786	3.18325	3.20874e-46	1.87228e-44
187	33504	ENSMUSG00000022106	105670	Rcbtb2	regulator of chromosome condensation (RCC1) and BTB (POZ) domain containing protein 2	1.73508	1.73547	4.99563	5.26926e-46	3.05814e-44
188	19741	ENSMUSG00000025823	12304	Pdia4	protein disulfide isomerase associated 4	1.58008	1.5801	9.01779	8.27629e-46	4.77779e-44
189	27067	ENSMUSG00000043017	19222	Ptgir	prostaglandin I receptor (IP)	2.92971	2.9395	1.68811	8.51905e-46	4.89192e-44
190	19575	ENSMUSG00000030082	53421	Sec61a1	SEC61 translocon subunit alpha 1	1.53201	1.53205	7.77155	1.39435e-45	7.96466e-44
191	4240	ENSMUSG00000049044	56508	Rapgef4	Rap guanine nucleotide exchange factor (GEF) 4	-2.61489	-2.61678	3.7547	1.553e-45	8.82448e-44
192	51050	ENSMUSG00000024193	21652	Phf1	PHD finger protein 1	-1.78082	-1.78109	5.57648	2.57825e-45	1.45738e-43
193	30548	ENSMUSG00000055675	74901	Kbtbd11	kelch repeat and BTB (POZ) domain containing 11	-1.91103	-1.91153	4.86368	2.82643e-45	1.58939e-43
194	54231	ENSMUSG00000052713	269023	Zfp608	zinc finger protein 608	-1.46467	-1.46488	5.52925	3.36442e-45	1.88217e-43
195	1681	ENSMUSG00000025969	18187	Nrp2	neuropilin 2	2.58695	2.59071	2.71995	6.44873e-45	3.58913e-43
196	22166	ENSMUSG00000030124	16768	Lag3	lymphocyte-activation gene 3	2.16193	2.16241	5.35463	6.67772e-45	3.67888e-43
197	16990	ENSMUSG00000039899	14190	Fgl2	fibrinogen-like protein 2	1.67733	1.67749	6.15324	6.67779e-45	3.67888e-43
198	46605	ENSMUSG00000071757	387609	Zhx2	zinc fingers and homeoboxes 2	-1.68365	-1.68391	5.47042	6.74176e-45	3.69537e-43
199	56240	ENSMUSG00000101389	666907	Ms4a4a	membrane-spanning 4-domains, subfamily A, member 4A	-2.88781	-2.89684	1.77591	8.19365e-45	4.46863e-43
200	40273	ENSMUSG00000018672	56358	Copz2	coatomer protein complex, subunit zeta 2	3.362	3.38179	1.08859	1.06735e-44	5.79196e-43
201	10912	ENSMUSG00000041220	170439	Elovl6	ELOVL fatty acid elongase 6	1.60398	1.60454	4.2916	2.34595e-44	1.2667e-42
202	18410	ENSMUSG00000038828	68796	Tmem214	transmembrane protein 214	1.55852	1.55864	6.44836	3.45679e-44	1.85726e-42
203	14083	ENSMUSG00000032978	14916	Guca2b	guanylate cyclase activator 2b (retina)	3.49223	3.51309	1.13391	6.32351e-44	3.38074e-42
204	35371	ENSMUSG00000032026	104444	Rexo2	RNA exonuclease 2	1.57809	1.57819	6.75827	6.98802e-44	3.7177e-42
205	28072	ENSMUSG00000080115	100504608	Eef1akmt3	EEF1A lysine methyltransferase 3	3.87016	3.90458	0.822291	7.81417e-44	4.13694e-42
206	16865	ENSMUSG00000002944	12491	Cd36	CD36 molecule	1.82875	1.82887	6.91573	8.09513e-44	4.26487e-42
207	29826	ENSMUSG00000045193	12696	Cirbp	cold inducible RNA binding protein	-1.53522	-1.53535	6.31947	1.11325e-43	5.83676e-42
208	11258	ENSMUSG00000041355	66256	Ssr2	signal sequence receptor, beta	1.63046	1.63053	7.1575	2.25927e-43	1.17884e-41
209	18845	ENSMUSG00000029223	22223	Uchl1	ubiquitin carboxy-terminal hydrolase L1	2.435	2.43953	2.24256	2.7168e-43	1.41079e-41
210	42533	ENSMUSG00000038991	105245	Txndc5	thioredoxin domain containing 5	2.10026	2.1003	8.72415	3.59445e-43	1.85765e-41
211	26799	ENSMUSG00000036931	243910	Nfkbid	nuclear factor of kappa light polypeptide gene enhancer in B cells inhibitor, delta	-1.8306	-1.83066	7.74775	6.22481e-43	3.2018e-41
212	30263	ENSMUSG00000031681	17125	Smad1	SMAD family member 1	-2.18189	-2.1846	2.7265	8.51325e-43	4.35822e-41
213	7324	ENSMUSG00000019188	14950	H13	histocompatibility 13	1.60513	1.60517	8.06896	1.27851e-42	6.51438e-41
214	11743	ENSMUSG00000027822	11416	Slc33a1	solute carrier family 33 (acetyl-CoA transporter), member 1	1.58225	1.58261	4.91471	1.30908e-42	6.63901e-41
215	29571	ENSMUSG00000019564	13496	Arid3a	AT-rich interaction domain 3A	1.47497	1.47508	6.46923	2.60904e-42	1.31702e-40
216	26760	ENSMUSG00000003420	14132	Fcgrt	Fc fragment of IgG receptor and transporter	-2.78931	-2.79297	3.00015	3.87029e-42	1.94464e-40
217	9469	ENSMUSG00000052676	215693	Zmat1	zinc finger, matrin type 1	-1.80286	-1.80386	3.72774	3.89851e-42	1.94979e-40
218	39486	ENSMUSG00000069792	100034251	Wfdc17	WAP four-disulfide core domain 17	-3.32117	-3.32601	3.20005	4.82022e-42	2.39972e-40
219	56435	ENSMUSG00000038843	14537	Gcnt1	glucosaminyl (N-acetyl) transferase 1, core 2	-1.71898	-1.71973	4.06394	2.70775e-41	1.34188e-39
220	14912	ENSMUSG00000028456	22249	Unc13b	unc-13 homolog B	2.91166	2.92338	1.36936	3.26202e-41	1.60921e-39
221	6865	ENSMUSG00000038312	108687	Edem2	ER degradation enhancer, mannosidase alpha-like 2	1.59664	1.59675	6.62414	3.91129e-41	1.92078e-39
222	32684	ENSMUSG00000079033	17259	Mef2b	myocyte enhancer factor 2B	1.39668	1.39684	5.84392	5.37625e-41	2.62831e-39
223	51408	ENSMUSG00000015599	106763	Ttbk1	tau tubulin kinase 1	-2.71637	-2.72308	2.06347	9.27369e-41	4.51334e-39
224	11804	ENSMUSG00000039286	72007	Fndc3b	fibronectin type III domain containing 3B	2.15261	2.15386	3.79907	1.42393e-40	6.89906e-39
225	14919	ENSMUSG00000028459	12517	Cd72	CD72 antigen	-1.39604	-1.39608	7.90445	1.52212e-40	7.34203e-39
226	32404	ENSMUSG00000005465	50931	Il27ra	interleukin 27 receptor, alpha	-1.45284	-1.45315	4.94183	5.2266e-40	2.50992e-38
227	49036	ENSMUSG00000022686	108105	B3gnt5	UDP-GlcNAc:betaGal beta-1,3-N-acetylglucosaminyltransferase 5	-1.33434	-1.33441	7.04763	6.76011e-40	3.23205e-38
228	24892	ENSMUSG00000030930	77590	Chst15	carbohydrate sulfotransferase 15	-1.69362	-1.69394	5.20997	8.33112e-40	3.96569e-38
229	40334	ENSMUSG00000020937	72469	Plcd3	phospholipase C, delta 3	2.00578	2.00806	2.76104	1.40872e-39	6.67635e-38
230	2585	ENSMUSG00000026536	381308	Ifi211	interferon activated gene 211	1.97376	1.97484	3.79909	1.52386e-39	7.19061e-38
231	36340	ENSMUSG00000049493	102502	Pls1	plastin 1 (I-isoform)	3.5073	3.53495	0.760638	2.00986e-39	9.44287e-38
232	29146	ENSMUSG00000033318	14872	Gstt2	glutathione S-transferase, theta 2	1.47004	1.47014	6.65087	2.09588e-39	9.80454e-38
233	49474	ENSMUSG00000071669	74478	Snx29	sorting nexin 29	-1.70178	-1.70256	3.99077	6.06303e-39	2.82412e-37
234	39928	ENSMUSG00000041654	69806	Slc39a11	solute carrier family 39 (metal ion transporter), member 11	1.59863	1.59931	4.00366	8.59016e-39	3.98415e-37
235	51712	ENSMUSG00000024334	15001	H2-Oa	histocompatibility 2, O region alpha locus	-1.82079	-1.82108	5.5175	1.24566e-38	5.75285e-37
236	11267	ENSMUSG00000027508	94212	Pag1	phosphoprotein associated with glycosphingolipid microdomains 1	-1.60672	-1.60688	6.16848	1.3607e-38	6.25747e-37
237	54406	ENSMUSG00000045730	11555	Adrb2	adrenergic receptor, beta 2	-1.94202	-1.9427	4.44535	2.28616e-38	1.04691e-36
238	47915	ENSMUSG00000106847	353342	Peg13	paternally expressed 13	-1.73109	-1.73143	5.17566	3.35939e-38	1.53191e-36
239	4250	ENSMUSG00000053702	74103	Nebl	nebulette	2.52686	2.53293	1.91726	4.02025e-38	1.8256e-36
240	4173	ENSMUSG00000003418	241230	St8sia6	ST8 alpha-N-acetyl-neuraminide alpha-2,8-sialyltransferase 6	1.67216	1.67233	6.259	4.10763e-38	1.8575e-36
241	14553	ENSMUSG00000040270	12014	Bach2	BTB and CNC homology, basic leucine zipper transcription factor 2	-1.56618	-1.56625	7.22241	4.21968e-38	1.90026e-36
242	35740	ENSMUSG00000032281	94180	Acsbg1	acyl-CoA synthetase bubblegum family member 1	2.45326	2.45949	1.80139	5.38617e-38	2.41554e-36
243	26992	ENSMUSG00000046410	52150	Kcnk6	potassium inwardly-rectifying channel, subfamily K, member 6	2.20587	2.20817	2.96197	5.41841e-38	2.42e-36
244	8859	ENSMUSG00000025151	94275	Maged1	MAGE family member D1	1.84225	1.84368	3.23847	8.47449e-38	3.76941e-36
245	56175	ENSMUSG00000010663	76267	Fads1	fatty acid desaturase 1	1.57667	1.57691	5.57683	9.18047e-38	4.06676e-36
246	16163	ENSMUSG00000072889	100978	Nfxl1	nuclear transcription factor, X-box binding-like 1	1.42609	1.42638	4.97741	1.28204e-37	5.65609e-36
247	5877	ENSMUSG00000055926	623781	Gm14137	predicted gene 14137	2.28219	2.28573	2.47386	3.67021e-37	1.61266e-35
248	22465	ENSMUSG00000030084	18844	Plxna1	plexin A1	2.33957	2.34204	3.07657	5.20156e-37	2.27631e-35
249	29713	ENSMUSG00000057337	53374	Chst3	carbohydrate sulfotransferase 3	-1.46037	-1.46041	8.23423	6.99179e-37	3.04747e-35
250	2978	ENSMUSG00000026581	20343	Sell	selectin, lymphocyte	-1.41671	-1.41674	8.77209	1.04069e-36	4.51783e-35
251	6995	ENSMUSG00000054074	72668	Skida1	SKI/DACH domain containing 1	2.8623	2.87609	1.10004	2.30598e-36	9.97084e-35
252	56242	ENSMUSG00000024675	64380	Ms4a4c	membrane-spanning 4-domains, subfamily A, member 4C	-1.66369	-1.66375	7.59747	2.34557e-36	1.01018e-34
253	5112	ENSMUSG00000026955	72080	Sapcd2	suppressor APC domain containing 2	1.83882	1.8395	4.32538	3.32654e-36	1.42699e-34
254	3097	ENSMUSG00000034088	110611	Hdlbp	high density lipoprotein (HDL) binding protein	1.36581	1.36583	8.32416	4.20796e-36	1.79799e-34
255	4162	ENSMUSG00000027254	17754	Map1a	microtubule-associated protein 1 A	3.0869	3.10466	0.974541	4.52583e-36	1.92623e-34
256	35216	ENSMUSG00000021959	50523	Lats2	large tumor suppressor 2	-1.57943	-1.57976	5.03371	4.95394e-36	2.1002e-34
257	618	ENSMUSG00000038776	13849	Ephx1	epoxide hydrolase 1, microsomal	-2.20497	-2.20519	6.37314	7.1748e-36	3.02989e-34
258	52039	ENSMUSG00000024014	18712	Pim1	proviral integration site 1	1.47692	1.47694	8.69493	7.45807e-36	3.13731e-34
259	21287	ENSMUSG00000025702	71779	Marchf8	membrane associated ring-CH-type finger 8	2.33361	2.33856	2.00103	7.98935e-36	3.34782e-34
260	50967	ENSMUSG00000001576	67458	Ergic1	endoplasmic reticulum-golgi intermediate compartment 1	1.54233	1.54245	6.46533	8.25295e-36	3.44497e-34
261	55914	ENSMUSG00000062488	667370	Ifit3b	interferon-induced protein with tetratricopeptide repeats 3B	-2.26225	-2.26664	2.18012	1.0938e-35	4.54828e-34
262	40583	ENSMUSG00000018750	75580	Zbtb4	zinc finger and BTB domain containing 4	-1.46582	-1.46596	6.13465	1.30182e-35	5.39263e-34
263	24597	ENSMUSG00000018909	109689	Arrb1	arrestin, beta 1	-1.55457	-1.55492	4.92291	1.54919e-35	6.39289e-34
264	49391	ENSMUSG00000004460	67838	Dnajb11	DnaJ heat shock protein family (Hsp40) member B11	1.40586	1.4059	7.7318	1.94711e-35	8.00453e-34
265	3316	ENSMUSG00000026167	22409	Wnt10a	wingless-type MMTV integration site family, member 10A	2.26727	2.26902	3.5247	3.66603e-35	1.50141e-33
266	37590	ENSMUSG00000111167	105243385	Gm39321	predicted gene, 39321	-2.8648	-2.87806	1.21315	8.49909e-35	3.46769e-33
267	270	ENSMUSG00000026249	20720	Serpine2	serine (or cysteine) peptidase inhibitor, clade E, member 2	2.57525	2.58011	2.30723	9.64169e-35	3.91915e-33
268	35612	ENSMUSG00000032053	18985	Pou2af1	POU domain, class 2, associating factor 1	1.29305	1.29305	9.74846	9.99891e-35	4.04919e-33
269	24428	ENSMUSG00000084821	100504375	Gm15880	predicted gene 15880	-2.78678	-2.79826	1.34086	1.0255e-34	4.13744e-33
270	13508	ENSMUSG00000028860	269589	Sytl1	synaptotagmin-like 1	2.45768	2.46458	1.67123	1.1744e-34	4.72066e-33
271	45328	ENSMUSG00000021200	65256	Asb2	ankyrin repeat and SOCS box-containing 2	2.87172	2.88543	1.11716	1.48971e-34	5.966e-33
272	3713	ENSMUSG00000007659	12048	Bcl2l1	BCL2-like 1	1.65714	1.65735	5.78459	2.03415e-34	8.1164e-33
273	32549	ENSMUSG00000035824	57813	Tk2	thymidine kinase 2, mitochondrial	-1.63595	-1.63624	5.32178	2.17913e-34	8.66305e-33
274	37518	ENSMUSG00000057191	382062	AB124611	cDNA sequence AB124611	-1.51849	-1.51864	6.12392	9.91142e-34	3.92586e-32
275	39197	ENSMUSG00000017314	50997	Mpp2	membrane protein, palmitoylated 2 (MAGUK p55 subfamily member 2)	1.75638	1.75763	3.32987	1.43469e-33	5.66207e-32
276	48488	ENSMUSG00000009739	19009	Pou6f1	POU domain, class 6, transcription factor 1	-1.39336	-1.39352	5.82981	1.93892e-33	7.6243e-32
277	25297	ENSMUSG00000030878	12585	Cdr2	cerebellar degeneration-related 2	1.62319	1.62423	3.43385	3.64475e-33	1.42803e-31
278	12605	ENSMUSG00000104835	433637	Gm5547	predicted gene 5547	2.09928	2.10131	3.02655	4.14637e-33	1.61872e-31
279	39072	ENSMUSG00000017453	19193	Pipox	pipecolic acid oxidase	2.52498	2.53285	1.54649	1.64722e-32	6.40764e-31
280	29421	ENSMUSG00000025352	14561	Gdf11	growth differentiation factor 11	-1.47677	-1.4772	4.51686	2.0685e-32	8.01764e-31
281	15796	ENSMUSG00000028757	13200	Ddost	dolichyl-di-phosphooligosaccharide-protein glycotransferase	1.46535	1.46539	7.89691	2.36949e-32	9.15163e-31
282	1536	ENSMUSG00000044337	12778	Ackr3	atypical chemokine receptor 3	2.22417	2.22819	2.24353	5.32838e-32	2.05067e-30
283	5153	ENSMUSG00000027330	12531	Cdc25b	cell division cycle 25B	1.2935	1.29357	6.93959	5.34869e-32	2.05121e-30
284	24417	ENSMUSG00000062028	210145	Irgc1	immunity related GTPase cinema 1	-2.53289	-2.53884	1.99061	5.91622e-32	2.26087e-30
285	39054	ENSMUSG00000039976	207592	Tbc1d16	TBC1 domain family, member 16	2.60603	2.61203	2.03189	1.62543e-31	6.18976e-30
286	29144	ENSMUSG00000001663	14871	Gstt1	glutathione S-transferase, theta 1	2.43374	2.43933	1.94136	1.78396e-31	6.7697e-30
287	28273	ENSMUSG00000112148	14728	Lilrb4a	leukocyte immunoglobulin-like receptor, subfamily B, member 4A	-2.49529	-2.50149	2.04327	2.11348e-31	7.99219e-30
288	49539	ENSMUSG00000046546	224093	Fam43a	family with sequence similarity 43, member A	-1.30655	-1.30659	7.53104	2.28827e-31	8.62311e-30
289	3404	ENSMUSG00000079429	100040766	Mroh2a	maestro heat-like repeat family member 2A	1.43445	1.43483	4.64501	3.59154e-31	1.34875e-29
290	45058	ENSMUSG00000020573	30955	Pik3cg	phosphatidylinositol-4,5-bisphosphate 3-kinase catalytic subunit gamma	1.81098	1.81119	5.9518	3.70785e-31	1.38763e-29
291	38561	ENSMUSG00000054517	338364	Trim65	tripartite motif-containing 65	-1.54492	-1.5456	3.96859	4.54819e-31	1.69627e-29
292	8475	ENSMUSG00000031202	67790	Rab39b	RAB39B, member RAS oncogene family	2.39393	2.40008	1.75482	5.00042e-31	1.85855e-29
293	41783	ENSMUSG00000038175	218203	Mylip	myosin regulatory light chain interacting protein	-1.52596	-1.52612	6.03868	5.16893e-31	1.91462e-29
294	30349	ENSMUSG00000031919	66269	Tmed6	transmembrane p24 trafficking protein 6	2.48473	2.49276	1.48463	5.2473e-31	1.93704e-29
295	40713	ENSMUSG00000047798	246746	Cd300lf	CD300 molecule like family member F	1.94616	1.94697	4.21838	5.71117e-31	2.10113e-29
296	28125	ENSMUSG00000019467	52666	Arhgef25	Rho guanine nucleotide exchange factor 25	2.99829	3.0162	0.884135	6.23646e-31	2.28663e-29
297	42539	ENSMUSG00000021756	16195	Il6st	interleukin 6 signal transducer	1.6834	1.68363	5.70409	7.41888e-31	2.71101e-29
298	708	ENSMUSG00000026094	98267	Stk17b	serine/threonine kinase 17b (apoptosis-inducing)	-1.30187	-1.30189	9.02492	8.95407e-31	3.26102e-29
299	39424	ENSMUSG00000035208	276950	Slfn8	schlafen 8	-1.38493	-1.38505	6.32016	1.24173e-30	4.50719e-29
300	17582	ENSMUSG00000045294	231070	Insig1	insulin induced gene 1	1.34517	1.34522	7.67529	1.27623e-30	4.61697e-29
301	56802	ENSMUSG00000097779	73899	4833407H14Rik	RIKEN cDNA 4833407H14 gene	-2.73561	-2.73943	2.92303	1.36737e-30	4.93025e-29
302	40227	ENSMUSG00000075595	268469	Zfp652	zinc finger protein 652	-1.43593	-1.43613	5.55819	1.63796e-30	5.88636e-29
303	13142	ENSMUSG00000041556	230904	Fbxo2	F-box protein 2	2.59268	2.60309	1.21746	1.73033e-30	6.19778e-29
304	25628	ENSMUSG00000030748	16190	Il4ra	interleukin 4 receptor, alpha	-1.32795	-1.32801	7.12217	2.17253e-30	7.75607e-29
305	34291	ENSMUSG00000021775	353187	Nr1d2	nuclear receptor subfamily 1, group D, member 2	-1.58363	-1.58422	4.29126	2.52207e-30	8.97445e-29
306	24765	ENSMUSG00000030852	57752	Tacc2	transforming, acidic coiled-coil containing protein 2	2.64831	2.65948	1.16569	6.20177e-30	2.1996e-28
307	48645	ENSMUSG00000022696	320007	Sidt1	SID1 transmembrane family, member 1	-1.91256	-1.91374	3.6299	6.44263e-30	2.27759e-28
308	44574	ENSMUSG00000076613	16016	Ighg2b	immunoglobulin heavy constant gamma 2B	1.5501	1.55019	6.8687	9.70153e-30	3.41853e-28
309	30773	ENSMUSG00000012519	74568	Mlkl	mixed lineage kinase domain-like	1.59934	1.60031	3.49359	9.83286e-30	3.45359e-28
310	52283	ENSMUSG00000045394	17075	Epcam	epithelial cell adhesion molecule	2.02905	2.03116	3.01195	1.08694e-29	3.80535e-28
311	11810	ENSMUSG00000027828	67437	Ssr3	signal sequence receptor, gamma	1.30461	1.30463	8.42855	2.22021e-29	7.74788e-28
312	41135	ENSMUSG00000018476	216850	Kdm6b	KDM1 lysine (K)-specific demethylase 6B	-1.70368	-1.70377	7.25831	2.35369e-29	8.18736e-28
313	7420	ENSMUSG00000035513	171171	Ntng2	netrin G2	1.6996	1.70047	3.81279	2.43265e-29	8.435e-28
314	3286	ENSMUSG00000055322	21961	Tns1	tensin 1	2.08324	2.08723	2.04595	2.65565e-29	9.1789e-28
315	39430	ENSMUSG00000078763	20555	Slfn1	schlafen 1	-1.98489	-1.98763	2.70886	3.40098e-29	1.17177e-27
316	31133	ENSMUSG00000004568	102098	Arhgef18	Rho/Rac guanine nucleotide exchange factor 18	-1.46075	-1.46084	6.8073	4.17614e-29	1.43429e-27
317	24437	ENSMUSG00000011632	641361	Pinlyp	phospholipase A2 inhibitor and LY6/PLAUR domain containing	2.74847	2.76148	1.07763	4.34718e-29	1.48833e-27
318	47636	ENSMUSG00000071714	12984	Csf2rb2	colony stimulating factor 2 receptor, beta 2, low-affinity (granulocyte-macrophage)	2.41737	2.42595	1.30963	5.15561e-29	1.75956e-27
319	56172	ENSMUSG00000024665	56473	Fads2	fatty acid desaturase 2	1.61164	1.61183	5.96499	8.5843e-29	2.92055e-27
320	51733	ENSMUSG00000091491	627367	Vmn2r97	vomeronasal 2, receptor 97	-2.20062	-2.20476	2.18936	8.64424e-29	2.93175e-27
321	29763	ENSMUSG00000090622	320700	A930033H14Rik	RIKEN cDNA A930033H14 gene	2.74745	2.76302	0.826825	1.5583e-28	5.2686e-27
322	29398	ENSMUSG00000044770	268297	Scml4	Scm polycomb group protein like 4	-1.46005	-1.46035	5.02499	1.62864e-28	5.48933e-27
323	30334	ENSMUSG00000031709	71310	Tbc1d9	TBC1 domain family, member 9	1.45826	1.45867	4.56178	2.03366e-28	6.83324e-27
324	46254	ENSMUSG00000021223	170721	Papln	papilin, proteoglycan-like sulfated glycoprotein	2.89358	2.90092	2.16585	2.04448e-28	6.84839e-27
325	36914	ENSMUSG00000032028	78252	Nxpe2	neurexophilin and PC-esterase domain family, member 2	-1.29248	-1.29274	5.04885	2.59451e-28	8.66408e-27
326	41101	ENSMUSG00000041961	407821	Znrf3	zinc and ring finger 3	1.72803	1.72965	2.91285	2.97626e-28	9.90839e-27
327	13776	ENSMUSG00000028671	74246	Gale	galactose-4-epimerase, UDP	1.47422	1.47459	4.70561	3.64104e-28	1.20845e-26
328	27266	ENSMUSG00000030847	29810	Bag3	BCL2-associated athanogene 3	2.09139	2.09344	3.08407	5.76592e-28	1.90785e-26
329	46552	ENSMUSG00000068114	76457	Ccdc134	coiled-coil domain containing 134	1.33814	1.33826	6.18991	1.23271e-27	4.06643e-26
330	26797	ENSMUSG00000030579	22177	Tyrobp	TYRO protein tyrosine kinase binding protein	-1.811	-1.81275	2.99769	1.42283e-27	4.67939e-26
331	13968	ENSMUSG00000006398	107995	Cdc20	cell division cycle 20	1.34226	1.34235	6.67204	1.86523e-27	6.11581e-26
332	32468	ENSMUSG00000003814	12317	Calr	calreticulin	1.27601	1.27602	9.88563	2.04385e-27	6.68129e-26
333	22906	ENSMUSG00000059479	232984	B3gnt8	UDP-GlcNAc:betaGal beta-1,3-N-acetylglucosaminyltransferase 8	-1.6163	-1.61666	4.93683	2.3834e-27	7.76787e-26
334	28778	ENSMUSG00000015202	215748	Cnksr3	Cnksr family member 3	-1.91271	-1.91534	2.48263	2.6746e-27	8.69086e-26
335	29143	ENSMUSG00000001665	103140	Gstt3	glutathione S-transferase, theta 3	1.83932	1.84185	2.44794	2.76182e-27	8.94748e-26
336	49062	ENSMUSG00000022914	93871	Brwd1	bromodomain and WD repeat domain containing 1	-1.72005	-1.7202	6.293	4.71222e-27	1.52208e-25
337	31922	ENSMUSG00000005540	14128	Fcer2a	Fc receptor, IgE, low affinity II, alpha polypeptide	-1.7895	-1.78954	8.38496	5.96949e-27	1.92246e-25
338	28126	ENSMUSG00000019864	170728	Rtn4ip1	reticulon 4 interacting protein 1	1.29202	1.29213	6.21644	6.48311e-27	2.08169e-25
339	11962	ENSMUSG00000027692	665113	Tnik	TRAF2 and NCK interacting kinase	-1.776	-1.7776	3.04526	1.05226e-26	3.36877e-25
340	16238	ENSMUSG00000029217	21682	Tec	tec protein tyrosine kinase	-1.42293	-1.42307	6.06866	1.09515e-26	3.49577e-25
341	39023	ENSMUSG00000042331	432572	Specc1	sperm antigen with calponin homology and coiled-coil domains 1	1.84284	1.84506	2.59716	1.10908e-26	3.52986e-25
342	15550	ENSMUSG00000074738	230991	Fndc10	fibronectin type III domain containing 10	-2.51476	-2.52465	1.27193	1.21906e-26	3.86856e-25
343	51430	ENSMUSG00000048905	207819	Bnip5	BCL2 interacting protein 5	2.14912	2.1549	1.57741	1.79716e-26	5.68647e-25
344	26820	ENSMUSG00000006310	58206	Zbtb32	zinc finger and BTB domain containing 32	1.27612	1.27615	8.00948	1.95733e-26	6.17526e-25
345	39841	ENSMUSG00000041895	52639	Wipi1	WD repeat domain, phosphoinositide interacting 1	2.19948	2.20145	3.2233	2.10131e-26	6.61029e-25
346	24629	ENSMUSG00000035227	66624	Spcs2	signal peptidase complex subunit 2 homolog (S. cerevisiae)	1.27969	1.27972	7.79794	2.44589e-26	7.67204e-25
347	40205	ENSMUSG00000020873	110172	Slc35b1	solute carrier family 35, member B1	1.37794	1.37807	6.07447	2.55312e-26	7.98532e-25
348	36803	ENSMUSG00000032557	66663	Uba5	ubiquitin-like modifier activating enzyme 5	1.39358	1.3937	6.25003	2.77377e-26	8.65049e-25
349	27766	ENSMUSG00000046031	215900	Calhm6	calcium homeostasis modulator family member 6	-1.97399	-1.97649	2.61291	2.81969e-26	8.7685e-25
350	41000	ENSMUSG00000001053	212706	N4bp3	NEDD4 binding protein 3	-1.38721	-1.38764	4.3948	2.87952e-26	8.92899e-25
351	12758	ENSMUSG00000027848	99543	Olfml3	olfactomedin-like 3	2.8614	2.87761	0.86321	3.00382e-26	9.28789e-25
352	1402	ENSMUSG00000026630	381319	Batf3	basic leucine zipper transcription factor, ATF-like 3	2.53897	2.55004	1.09861	3.06116e-26	9.4383e-25
353	7716	ENSMUSG00000048621	622976	Gm6377	predicted gene 6377	-1.63946	-1.63984	5.01191	3.09099e-26	9.50327e-25
354	24407	ENSMUSG00000054342	16534	Kcnn4	potassium intermediate/small conductance calcium-activated channel, subfamily N, member 4	1.30067	1.30077	6.39177	3.56863e-26	1.09408e-24
355	28102	ENSMUSG00000006731	14421	B4galnt1	beta-1,4-N-acetyl-galactosaminyl transferase 1	-1.22772	-1.22779	6.91197	3.58437e-26	1.09581e-24
356	19152	ENSMUSG00000029455	11669	Aldh2	aldehyde dehydrogenase 2, mitochondrial	-1.22713	-1.22715	8.54703	3.6452e-26	1.11127e-24
357	16451	ENSMUSG00000028970	18669	Abcb1b	ATP-binding cassette, sub-family B member 1B	1.5648	1.56533	4.36428	4.06894e-26	1.23698e-24
358	24509	ENSMUSG00000090958	434215	Lrrc32	leucine rich repeat containing 32	1.35848	1.35893	4.30913	5.91441e-26	1.79299e-24
359	28781	ENSMUSG00000079685	77777	Ulbp1	UL16 binding protein 1	1.35122	1.35136	5.9078	7.01457e-26	2.12059e-24
360	47439	ENSMUSG00000022469	223864	Rapgef3	Rap guanine nucleotide exchange factor (GEF) 3	1.77254	1.77347	3.82271	7.96568e-26	2.40143e-24
361	55911	ENSMUSG00000045932	15958	Ifit2	interferon-induced protein with tetratricopeptide repeats 2	-1.30116	-1.30148	4.72002	1.13e-25	3.39719e-24
362	54563	ENSMUSG00000024516	66286	Sec11c	SEC11 homolog C, signal peptidase complex subunit	1.45023	1.45026	8.30737	1.60802e-25	4.82096e-24
363	52125	ENSMUSG00000024140	13819	Epas1	endothelial PAS domain protein 1	2.59049	2.60465	0.795326	1.63533e-25	4.88933e-24
364	19880	ENSMUSG00000030256	79362	Bhlhe41	basic helix-loop-helix family, member e41	1.4575	1.45764	6.09336	2.23059e-25	6.65072e-24
365	9297	ENSMUSG00000059708	338351	Akap17b	A kinase anchor protein 17B	1.42767	1.42833	3.81659	3.0306e-25	9.01126e-24
366	37509	ENSMUSG00000032182	74766	Yipf2	Yip1 domain family, member 2	1.57879	1.57965	3.63794	3.86309e-25	1.14552e-23
367	12175	ENSMUSG00000068744	56742	Psrc1	proline/serine-rich coiled-coil 1	1.39514	1.39542	5.03401	4.08384e-25	1.20768e-23
368	32152	ENSMUSG00000089704	108148	Galnt2	polypeptide N-acetylgalactosaminyltransferase 2	1.19686	1.19698	6.02108	4.16996e-25	1.2298e-23
369	39442	ENSMUSG00000087107	100043636	AI662270	expressed sequence AI662270	1.23746	1.23753	6.80454	4.20517e-25	1.23682e-23
370	9325	ENSMUSG00000085396	103012	Firre	functional intergenic repeating RNA element	1.72332	1.72534	2.60112	5.45653e-25	1.60053e-23
371	37040	ENSMUSG00000032380	13143	Dapk2	death-associated protein kinase 2	1.68736	1.68857	3.30424	5.53947e-25	1.62048e-23
372	56891	ENSMUSG00000024986	15242	Hhex	hematopoietically expressed homeobox	-1.24469	-1.24479	6.25692	5.90085e-25	1.72156e-23
373	49454	ENSMUSG00000022498	106200	Txndc11	thioredoxin domain containing 11	1.3164	1.31648	6.70062	6.40642e-25	1.86404e-23
374	48625	ENSMUSG00000036304	332175	Zdhhc23	zinc finger, DHHC domain containing 23	-2.14046	-2.14386	2.36084	6.44836e-25	1.87123e-23
375	7325	ENSMUSG00000042814	66405	Mcts2	malignant T cell amplified sequence 2	2.08844	2.09281	1.93528	6.47637e-25	1.87435e-23
376	55810	ENSMUSG00000016498	58205	Pdcd1lg2	programmed cell death 1 ligand 2	-1.78792	-1.78984	2.77161	6.55883e-25	1.89317e-23
377	36490	ENSMUSG00000074259	546134	Gramd2a	GRAM domain containing 2A	2.2239	2.23033	1.6061	7.6549e-25	2.20368e-23
378	41028	ENSMUSG00000020869	98238	Lrrc59	leucine rich repeat containing 59	1.21438	1.21443	7.20195	8.25839e-25	2.37112e-23
379	46627	ENSMUSG00000061740	56448	Cyp2d22	cytochrome P450, family 2, subfamily d, polypeptide 22	-1.83168	-1.83389	2.62419	1.04745e-24	2.99946e-23
380	10510	ENSMUSG00000027978	19142	Prss12	serine protease 12 neurotrypsin (motopsin)	-2.58971	-2.60013	1.2831	1.61623e-24	4.61605e-23
381	17168	ENSMUSG00000066952	231646	Myo1h	myosin 1H	2.23346	2.23837	1.90654	2.28576e-24	6.51111e-23
382	32640	ENSMUSG00000039470	70546	Zdhhc2	zinc finger, DHHC domain containing 2	2.03747	2.04058	2.4281	2.56396e-24	7.28446e-23
383	56481	ENSMUSG00000033033	72691	Calhm2	calcium homeostasis modulator family member 2	-1.29358	-1.29395	4.48994	3.7119e-24	1.05183e-22
384	3555	ENSMUSG00000004110	12290	Cacna1e	calcium channel, voltage-dependent, R type, alpha 1E subunit	1.37717	1.37724	6.96712	3.84451e-24	1.08657e-22
385	21659	ENSMUSG00000062995	15893	Ica1	islet cell autoantigen 1	2.53872	2.55046	1.00813	4.25619e-24	1.1998e-22
386	48901	ENSMUSG00000022742	12892	Cpox	coproporphyrinogen oxidase	1.33419	1.33428	6.63337	5.35563e-24	1.50582e-22
387	31446	ENSMUSG00000031504	19332	Rab20	RAB20, member RAS oncogene family	-2.18918	-2.19593	1.48608	5.46815e-24	1.53348e-22
388	45469	ENSMUSG00000066363	238393	Serpina3f	serine (or cysteine) peptidase inhibitor, clade A, member 3F	2.90061	2.90998	1.73639	6.63163e-24	1.85498e-22
389	32741	ENSMUSG00000074063	71839	Osgin1	oxidative stress induced growth inhibitor 1	1.96658	1.96847	3.28162	6.78027e-24	1.89168e-22
390	44098	ENSMUSG00000035105	112407	Egln3	egl-9 family hypoxia-inducible factor 3	1.66921	1.67034	3.70175	6.93096e-24	1.92876e-22
391	55332	ENSMUSG00000044201	12532	Cdc25c	cell division cycle 25C	1.4451	1.44559	4.2997	9.10626e-24	2.52763e-22
392	50473	ENSMUSG00000036594	14960	H2-Aa	histocompatibility 2, class II antigen A, alpha	-1.2743	-1.27431	10.5503	9.67906e-24	2.67976e-22
393	12701	ENSMUSG00000059743	110196	Fdps	farnesyl diphosphate synthetase	1.33899	1.33902	8.1071	1.01655e-23	2.80727e-22
394	42114	ENSMUSG00000021460	11992	Auh	AU RNA binding protein/enoyl-coenzyme A hydratase	1.1798	1.17988	6.57944	1.13669e-23	3.13109e-22
395	15502	ENSMUSG00000053317	66212	Sec61b	SEC61 translocon subunit beta	1.65129	1.65136	7.29713	1.14739e-23	3.15256e-22
396	23315	ENSMUSG00000075701	109815	Selenos	selenoprotein S	1.45083	1.45093	6.68382	1.19857e-23	3.28487e-22
397	27090	ENSMUSG00000002985	11816	Apoe	apolipoprotein E	-2.02465	-2.02476	7.19214	1.26354e-23	3.4542e-22
398	8011	ENSMUSG00000025289	53381	Prdx4	peroxiredoxin 4	1.6706	1.6708	5.86988	1.39537e-23	3.80502e-22
399	5644	ENSMUSG00000027422	81910	Rrbp1	ribosome binding protein 1	1.22981	1.22982	8.84363	2.17671e-23	5.92075e-22
400	46970	ENSMUSG00000053137	19094	Mapk11	mitogen-activated protein kinase 11	-1.31358	-1.31372	5.91494	2.39424e-23	6.49618e-22
401	45974	ENSMUSG00000071398	73667	2410004P03Rik	RIKEN cDNA 2410004P03 gene	2.34007	2.34972	1.08392	3.11139e-23	8.42094e-22
402	3187	ENSMUSG00000051998	240754	Lax1	lymphocyte transmembrane adaptor 1	1.40789	1.40794	7.52176	3.37976e-23	9.1245e-22
403	13715	ENSMUSG00000029050	20481	Ski	ski sarcoma viral oncogene homolog (avian)	-1.2615	-1.26173	5.12445	4.03016e-23	1.08534e-21
404	7606	ENSMUSG00000031232	67075	Magt1	magnesium transporter 1	1.18862	1.18868	6.79379	4.31289e-23	1.15861e-21
405	8622	ENSMUSG00000031373	56078	Car5b	carbonic anhydrase 5b, mitochondrial	2.10873	2.11387	1.72115	4.59785e-23	1.23211e-21
406	56702	ENSMUSG00000056629	14227	Fkbp2	FK506 binding protein 2	1.15482	1.15493	5.96097	4.93808e-23	1.32002e-21
407	5272	ENSMUSG00000027546	11981	Atp9a	ATPase, class II, type 9A	2.50647	2.51147	2.1969	6.54207e-23	1.7445e-21
408	23807	ENSMUSG00000030407	67369	Qpctl	glutaminyl-peptide cyclotransferase-like	1.46597	1.46637	4.59339	6.67885e-23	1.77661e-21
409	11991	ENSMUSG00000048796	72023	Cyb561d1	cytochrome b-561 domain containing 1	-1.25374	-1.25405	4.67197	7.17773e-23	1.90464e-21
410	15763	ENSMUSG00000028811	107271	Yars1	tyrosyl-tRNA synthetase 1	1.15701	1.15706	7.04543	9.07208e-23	2.40145e-21
411	27119	ENSMUSG00000030785	12862	Cox6a2	cytochrome c oxidase subunit 6A2	2.29665	2.30274	1.72838	9.43879e-23	2.49244e-21
412	50776	ENSMUSG00000033450	72536	Tagap	T cell activation Rho GTPase activating protein	-1.50459	-1.5049	5.10252	9.51217e-23	2.50572e-21
413	35066	ENSMUSG00000033644	57746	Piwil2	piwi-like RNA-mediated gene silencing 2	1.9675	1.9721	1.7034	1.00006e-22	2.62801e-21
414	21174	ENSMUSG00000039629	320609	Strip2	striatin interacting protein 2	2.68894	2.70427	0.791944	1.07776e-22	2.82533e-21
415	20126	ENSMUSG00000029822	71720	Osbpl3	oxysterol binding protein-like 3	2.63317	2.64412	1.24312	1.20726e-22	3.15578e-21
416	7093	ENSMUSG00000026864	14828	Hspa5	heat shock protein 5	1.26061	1.26062	10.5275	1.20962e-22	3.15578e-21
417	1456	ENSMUSG00000026622	18005	Nek2	NIMA (never in mitosis gene a)-related expressed kinase 2	1.29473	1.29484	6.26347	1.33174e-22	3.46604e-21
418	38320	ENSMUSG00000000753	20317	Serpinf1	serine (or cysteine) peptidase inhibitor, clade F, member 1	1.59065	1.59174	3.33139	1.37011e-22	3.55737e-21
419	20761	ENSMUSG00000032652	232430	Crebl2	cAMP responsive element binding protein-like 2	-1.27304	-1.27338	4.58258	1.42784e-22	3.69841e-21
420	23709	ENSMUSG00000030413	21946	Pglyrp1	peptidoglycan recognition protein 1	-2.29441	-2.29814	2.48912	1.91777e-22	4.95561e-21
421	55657	ENSMUSG00000024812	21873	Tjp2	tight junction protein 2	1.45087	1.45168	3.59808	1.98041e-22	5.10533e-21
422	31072	ENSMUSG00000055994	257632	Nod2	nucleotide-binding oligomerization domain containing 2	1.59407	1.59502	3.52917	2.16199e-22	5.56021e-21
423	37195	ENSMUSG00000041361	102371	Myzap	myocardial zonula adherens protein	1.66241	1.66359	3.29246	2.58773e-22	6.63939e-21
424	142	ENSMUSG00000019699	23797	Akt3	thymoma viral proto-oncogene 3	-1.22495	-1.22517	5.10122	2.79096e-22	7.14393e-21
425	56893	ENSMUSG00000025203	20250	Scd2	stearoyl-Coenzyme A desaturase 2	1.22706	1.22707	9.65421	3.15216e-22	8.0495e-21
426	2571	ENSMUSG00000070501	545384	Ifi214	interferon activated gene 214	-1.31343	-1.31367	5.13577	3.39206e-22	8.64179e-21
427	33131	ENSMUSG00000035095	219148	Fam167a	family with sequence similarity 167, member A	-1.44974	-1.45003	5.08848	3.9315e-22	9.99264e-21
428	56418	ENSMUSG00000025227	75146	Mfsd13a	major facilitator superfamily domain containing 13a	1.44618	1.44685	3.83652	4.11959e-22	1.04462e-20
429	45263	ENSMUSG00000044456	217835	Rin3	Ras and Rab interactor 3	-1.34905	-1.34917	6.16753	5.58826e-22	1.41374e-20
430	44334	ENSMUSG00000021285	21981	Ppp1r13b	protein phosphatase 1, regulatory subunit 13B	-1.17148	-1.17166	5.29133	6.76433e-22	1.70729e-20
431	33165	ENSMUSG00000022136	100037258	Dnajc3	DnaJ heat shock protein family (Hsp40) member C3	1.20484	1.20489	7.14797	6.96741e-22	1.75446e-20
432	9488	ENSMUSG00000043384	67298	Gprasp1	G protein-coupled receptor associated sorting protein 1	-1.28327	-1.2836	4.66189	7.66204e-22	1.92491e-20
433	3075	ENSMUSG00000009772	74137	Nuak2	NUAK family, SNF1-like kinase, 2	-1.28795	-1.28821	5.03363	8.49938e-22	2.13034e-20
434	28572	ENSMUSG00000098188	268301	Sowahc	sosondowah ankyrin repeat domain family member C	1.34223	1.34261	4.5396	9.7266e-22	2.43232e-20
435	26987	ENSMUSG00000037239	101809	Spred3	sprouty-related EVH1 domain containing 3	1.67245	1.67419	2.7566	1.0316e-21	2.57378e-20
436	36776	ENSMUSG00000086236	100529079	5830418P13Rik	RIKEN cDNA 5830418P13 gene	1.89668	1.89943	2.37185	1.08035e-21	2.68923e-20
437	14017	ENSMUSG00000061859	12695	Patj	PATJ, crumbs cell polarity complex component	-1.35184	-1.35247	3.82728	1.14481e-21	2.84316e-20
438	5866	ENSMUSG00000026749	59126	Nek6	NIMA (never in mitosis gene a)-related expressed kinase 6	1.35337	1.354	3.80075	1.33103e-21	3.2981e-20
439	35185	ENSMUSG00000002332	52585	Dhrs1	dehydrogenase/reductase 1	1.54862	1.5488	5.88184	1.50388e-21	3.71791e-20
440	50493	ENSMUSG00000079657	328778	Rab26	RAB26, member RAS oncogene family	2.25636	2.26563	1.03707	1.60586e-21	3.96101e-20
441	42148	ENSMUSG00000021591	93692	Glrx	glutaredoxin	1.33268	1.33297	4.90402	2.14947e-21	5.28985e-20
442	33364	ENSMUSG00000033730	13655	Egr3	early growth response 3	-1.96023	-1.96034	7.28902	2.19072e-21	5.37915e-20
443	55428	ENSMUSG00000046668	67393	Cxxc5	CXXC finger 5	-1.27414	-1.27432	5.55448	2.26297e-21	5.54402e-20
444	14610	ENSMUSG00000040128	108767	Pnrc1	proline-rich nuclear receptor coactivator 1	-1.25671	-1.25674	7.87813	2.60488e-21	6.36729e-20
445	43899	ENSMUSG00000021636	218518	Marveld2	MARVEL (membrane-associating) domain containing 2	-1.54288	-1.54422	3.01462	2.95301e-21	7.20202e-20
446	32330	ENSMUSG00000031530	319520	Dusp4	dual specificity phosphatase 4	1.55651	1.55665	6.41602	3.31057e-21	8.05596e-20
447	157	ENSMUSG00000043019	66967	Edem3	ER degradation enhancer, mannosidase alpha-like 3	1.28307	1.28317	6.29488	4.00785e-21	9.73092e-20
448	18383	ENSMUSG00000094840	619309	Muc3a	mucin 3A, cell surface associated	-2.16023	-2.16436	2.14804	4.93295e-21	1.19503e-19
449	36892	ENSMUSG00000001348	11433	Acp5	acid phosphatase 5, tartrate resistant	-1.36788	-1.36813	5.18322	5.92587e-21	1.43237e-19
450	14918	ENSMUSG00000028458	21754	Tesk1	testis specific protein kinase 1	-1.41464	-1.41531	3.82876	6.10326e-21	1.47197e-19
451	42783	ENSMUSG00000021703	218442	Serinc5	serine incorporator 5	1.1243	1.12438	6.45609	7.90341e-21	1.9019e-19
452	56570	ENSMUSG00000034765	240672	Dusp5	dual specificity phosphatase 5	-1.30184	-1.302	5.89245	1.77573e-20	4.26373e-19
453	38822	ENSMUSG00000056427	20564	Slit3	slit guidance ligand 3	1.61333	1.61506	2.71579	1.91648e-20	4.5915e-19
454	44617	ENSMUSG00000076618	777656	Ighj4	immunoglobulin heavy joining 4	1.89688	1.89894	3.25335	2.6121e-20	6.2443e-19
455	26558	ENSMUSG00000066258	76681	Trim12a	tripartite motif-containing 12A	-1.19178	-1.19186	6.64553	3.18046e-20	7.58628e-19
456	6121	ENSMUSG00000027199	67092	Gatm	glycine amidinotransferase (L-arginine:glycine amidinotransferase)	1.45295	1.45383	3.47947	3.40099e-20	8.09451e-19
457	2573	ENSMUSG00000073491	623121	Ifi213	interferon activated gene 213	-1.67078	-1.67088	6.99867	3.67013e-20	8.71595e-19
458	19552	ENSMUSG00000076608	110763	Igkj5	immunoglobulin kappa joining 5	1.5366	1.53757	3.50455	3.90622e-20	9.25638e-19
459	56401	ENSMUSG00000024640	107272	Psat1	phosphoserine aminotransferase 1	1.17656	1.1766	7.45389	4.78802e-20	1.13212e-18
460	19848	ENSMUSG00000034245	232232	Hdac11	histone deacetylase 11	-2.09364	-2.09846	1.83879	5.00003e-20	1.17968e-18
461	37308	ENSMUSG00000044534	59289	Ackr2	atypical chemokine receptor 2	1.37597	1.37628	4.8508	5.0201e-20	1.18185e-18
462	14944	ENSMUSG00000028476	53614	Reck	reversion-inducing-cysteine-rich protein with kazal motifs	1.93156	1.93671	1.51085	5.1863e-20	1.21833e-18
463	28266	ENSMUSG00000020027	216233	Socs2	suppressor of cytokine signaling 2	2.10806	2.11282	1.83167	5.21343e-20	1.22206e-18
464	27921	ENSMUSG00000025795	192678	Rassf3	Ras association (RalGDS/AF-6) domain family member 3	-1.12703	-1.12712	6.34653	5.27396e-20	1.23358e-18
465	4858	ENSMUSG00000032841	72446	Prr5l	proline rich 5 like	2.11526	2.12125	1.53954	7.73716e-20	1.80584e-18
466	16776	ENSMUSG00000033209	209683	Ttc28	tetratricopeptide repeat domain 28	-1.66009	-1.66115	3.49503	8.09769e-20	1.88593e-18
467	39154	ENSMUSG00000070407	54710	Hs3st3b1	heparan sulfate (glucosamine) 3-O-sulfotransferase 3B1	1.63768	1.63998	2.3066	8.40273e-20	1.95278e-18
468	10812	ENSMUSG00000059994	229499	Fcrl1	Fc receptor-like 1	-1.10079	-1.10081	8.27578	1.03334e-19	2.39633e-18
469	51440	ENSMUSG00000036568	210982	Bicral	BRD4 interacting chromatin remodeling complex associated protein like	-1.17088	-1.171	5.97903	1.30615e-19	3.02252e-18
470	33257	ENSMUSG00000051212	321019	Gpr183	G protein-coupled receptor 183	-1.49299	-1.49311	6.40182	1.6297e-19	3.76322e-18
471	17890	ENSMUSG00000037822	68552	Smim14	small integral membrane protein 14	-1.2539	-1.25394	7.46408	1.6356e-19	3.76882e-18
472	54914	ENSMUSG00000053846	16891	Lipg	lipase, endothelial	1.72661	1.72841	2.82622	1.64137e-19	3.7741e-18
473	22161	ENSMUSG00000023505	14793	Cdca3	cell division cycle associated 3	1.18127	1.18136	6.49256	1.92945e-19	4.42713e-18
474	504	ENSMUSG00000038855	320404	Itpkb	inositol 1,4,5-trisphosphate 3-kinase B	-1.23841	-1.23852	6.23454	2.05721e-19	4.71031e-18
475	12598	ENSMUSG00000048458	109050	Inka2	inka box actin regulator 2	1.73271	1.73508	2.37923	2.17564e-19	4.96985e-18
476	39857	ENSMUSG00000018428	11640	Akap1	A kinase anchor protein 1	1.42026	1.42111	3.49417	2.17972e-19	4.96985e-18
477	48688	ENSMUSG00000052013	208154	Btla	B and T lymphocyte associated	-1.11688	-1.11691	7.87733	2.98451e-19	6.79054e-18
478	36483	ENSMUSG00000043895	14739	S1pr2	sphingosine-1-phosphate receptor 2	1.94866	1.95368	1.55491	2.99856e-19	6.80824e-18
479	47679	ENSMUSG00000023045	223920	Soat2	sterol O-acyltransferase 2	2.12591	2.13326	1.23744	3.93398e-19	8.91347e-18
480	56847	ENSMUSG00000071658	14704	Gng3	guanine nucleotide binding protein (G protein), gamma 3	2.09512	2.10264	1.16788	4.8196e-19	1.08973e-17
481	49024	ENSMUSG00000041247	239739	Lamp3	lysosomal-associated membrane protein 3	-1.89862	-1.90252	1.97255	5.91337e-19	1.33426e-17
482	685	ENSMUSG00000026223	64294	Itm2c	integral membrane protein 2C	1.222	1.2221	6.26849	6.55665e-19	1.47633e-17
483	28950	ENSMUSG00000015501	15273	Hivep2	human immunodeficiency virus type I enhancer binding protein 2	-1.33575	-1.33591	5.78915	7.31921e-19	1.64463e-17
484	2479	ENSMUSG00000026548	98365	Slamf9	SLAM family member 9	1.50098	1.50226	2.97468	7.81068e-19	1.75143e-17
485	45750	ENSMUSG00000042507	238317	Mideas	mitotic deacetylase associated SANT domain protein	-1.20901	-1.20909	6.52142	8.26632e-19	1.84978e-17
486	4454	ENSMUSG00000027642	20014	Rpn2	ribophorin II	1.13615	1.13618	8.06028	8.7287e-19	1.94923e-17
487	49971	ENSMUSG00000002845	67846	Tmem39a	transmembrane protein 39a	1.17022	1.17038	5.45831	8.94188e-19	1.99274e-17
488	18198	ENSMUSG00000036565	78339	Ttyh3	tweety family member 3	-1.20967	-1.20975	6.72658	9.13299e-19	2.03116e-17
489	51310	ENSMUSG00000024242	225028	Map4k3	mitogen-activated protein kinase kinase kinase kinase 3	-1.58208	-1.5842	2.38283	9.68348e-19	2.14918e-17
490	3717	ENSMUSG00000027298	22174	Tyro3	TYRO3 protein tyrosine kinase 3	1.95583	1.96161	1.37122	9.80077e-19	2.17077e-17
491	28117	ENSMUSG00000090610	100041907	Gm3571	farnesyl diphosphate synthetase pseudogene	1.31979	1.3202	4.36973	1.06533e-18	2.3548e-17
492	14441	ENSMUSG00000003032	16600	Klf4	Kruppel-like transcription factor 4 (gut)	-1.18299	-1.18305	7.15826	1.15118e-18	2.53819e-17
493	771	ENSMUSG00000073678	241062	Pgap1	post-GPI attachment to proteins 1	-1.14527	-1.14546	5.27528	1.15298e-18	2.53819e-17
494	28659	ENSMUSG00000025381	56530	Cnpy2	canopy FGF signaling regulator 2	1.23595	1.2361	5.62148	1.25329e-18	2.75343e-17
495	41866	ENSMUSG00000036006	193385	Ripor2	RHO family interacting cell polarization regulator 2	-1.18607	-1.18611	7.42428	1.25687e-18	2.75572e-17
496	23778	ENSMUSG00000068566	50918	Myadm	myeloid-associated differentiation marker	1.28124	1.28157	4.67252	1.42984e-18	3.12864e-17
497	45890	ENSMUSG00000020576	71169	Nbas	neuroblastoma amplified sequence	1.20008	1.20022	5.74209	1.63938e-18	3.57992e-17
498	26649	ENSMUSG00000003863	76787	Ppfia3	protein tyrosine phosphatase, receptor type, f polypeptide (PTPRF), interacting protein (liprin), alpha 3	1.98019	1.98605	1.38026	2.63019e-18	5.73202e-17
499	54799	ENSMUSG00000024480	11777	Ap3s1	adaptor-related protein complex 3, sigma 1 subunit	1.20859	1.20892	4.52385	2.97723e-18	6.47532e-17
500	51842	ENSMUSG00000023905	27279	Tnfrsf12a	tumor necrosis factor receptor superfamily, member 12a	-1.80146	-1.80431	2.33582	3.64316e-18	7.90785e-17
501	3585	ENSMUSG00000050600	100043757	Zfp831	zinc finger protein 831	-1.23268	-1.23285	5.49958	4.08808e-18	8.85588e-17
502	36742	ENSMUSG00000032553	20818	Srprb	signal recognition particle receptor, B subunit	1.20342	1.20351	6.40326	5.34242e-18	1.15501e-16
503	37028	ENSMUSG00000032383	19035	Ppib	peptidylprolyl isomerase B	1.14457	1.14462	7.06166	6.33216e-18	1.36626e-16
504	50225	ENSMUSG00000043740	320148	B430306N03Rik	RIKEN cDNA B430306N03 gene	-1.71145	-1.7147	1.95546	7.92034e-18	1.70554e-16
505	43909	ENSMUSG00000041431	268697	Ccnb1	cyclin B1	1.23821	1.23831	6.41302	8.12736e-18	1.74666e-16
506	52542	ENSMUSG00000091475	72834	Cerox1	cytoplasmic endogenous regulator of oxidative phosphorylation 1	1.94516	1.95031	1.53685	8.54187e-18	1.83211e-16
507	15774	ENSMUSG00000028217	12557	Cdh17	cadherin 17	1.17573	1.17591	5.34249	9.15535e-18	1.95982e-16
508	44452	ENSMUSG00000020649	20135	Rrm2	ribonucleotide reductase M2	1.16732	1.16736	7.46326	9.33508e-18	1.99436e-16
509	15008	ENSMUSG00000028334	94181	Nans	N-acetylneuraminic acid synthase (sialic acid synthase)	1.11082	1.11089	6.74319	9.46597e-18	2.01835e-16
510	35743	ENSMUSG00000032122	56857	Slc37a2	solute carrier family 37 (glycerol-3-phosphate transporter), member 2	-1.21871	-1.21901	4.68612	1.0085e-17	2.14613e-16
511	31003	ENSMUSG00000031604	66234	Msmo1	methylsterol monoxygenase 1	1.12707	1.12712	7.06835	1.03881e-17	2.2063e-16
512	27487	ENSMUSG00000020183	70574	Cpm	carboxypeptidase M	-1.23156	-1.23171	5.66989	1.0482e-17	2.22191e-16
513	11240	ENSMUSG00000074480	72640	Mex3a	mex3 RNA binding family member A	-2.03609	-2.0406	1.90392	1.09779e-17	2.32248e-16
514	7071	ENSMUSG00000026932	67991	Nacc2	nucleus accumbens associated 2, BEN and BTB (POZ) domain containing	1.87626	1.88149	1.41644	1.10163e-17	2.32607e-16
515	42767	ENSMUSG00000021725	52552	Parp8	poly (ADP-ribose) polymerase family, member 8	-1.40521	-1.40588	3.7944	1.3313e-17	2.80555e-16
516	15289	ENSMUSG00000078349	100382	AW011738	expressed sequence AW011738	1.33184	1.3327	3.35106	1.39818e-17	2.94078e-16
517	28510	ENSMUSG00000019872	57319	Smpdl3a	sphingomyelin phosphodiesterase, acid-like 3A	-1.3748	-1.37519	4.55112	1.6294e-17	3.42049e-16
518	39118	ENSMUSG00000020376	59044	Rnf130	ring finger protein 130	-1.16051	-1.16059	6.61081	1.75181e-17	3.67035e-16
519	25084	ENSMUSG00000031004	17345	Mki67	antigen identified by monoclonal antibody Ki 67	1.40609	1.40611	8.80441	1.80796e-17	3.7807e-16
520	16367	ENSMUSG00000062110	212986	Scfd2	Sec1 family domain containing 2	1.29122	1.29178	3.89459	2.0539e-17	4.28673e-16
521	48231	ENSMUSG00000068220	16852	Lgals1	lectin, galactose binding, soluble 1	1.35446	1.35459	6.08208	2.09591e-17	4.36601e-16
522	16437	ENSMUSG00000029270	67266	Dipk1a	divergent protein kinase domain 1A	-1.18872	-1.18887	5.60483	2.18861e-17	4.55038e-16
523	10955	ENSMUSG00000041084	66357	Ostc	oligosaccharyltransferase complex subunit (non-catalytic)	1.25493	1.255	6.83607	2.55811e-17	5.30845e-16
524	21781	ENSMUSG00000030365	93675	Clec2i	C-type lectin domain family 2, member i	-1.40234	-1.40246	6.24341	2.64279e-17	5.4737e-16
525	1470	ENSMUSG00000073664	269198	Nbeal1	neurobeachin like 1	-1.19292	-1.19325	4.47822	2.67366e-17	5.5271e-16
526	16985	ENSMUSG00000029254	56792	Stap1	signal transducing adaptor family member 1	-1.10608	-1.10613	6.89338	2.73082e-17	5.63451e-16
527	4974	ENSMUSG00000005087	12505	Cd44	CD44 antigen	1.0663	1.06635	7.07487	2.83438e-17	5.8371e-16
528	45649	ENSMUSG00000048856	104910	Slc25a47	solute carrier family 25, member 47	2.00456	2.0113	1.20819	3.2363e-17	6.65219e-16
529	49370	ENSMUSG00000013089	104156	Etv5	ets variant 5	1.47951	1.48119	2.57807	4.12602e-17	8.46497e-16
530	47578	ENSMUSG00000023007	54614	Prpf40b	pre-mRNA processing factor 40B	-1.23197	-1.2325	3.89814	4.47783e-17	9.1694e-16
531	31639	ENSMUSG00000031586	19663	Rbpms	RNA binding protein gene with multiple splicing	-1.4725	-1.47361	3.20008	4.59569e-17	9.39304e-16
532	37055	ENSMUSG00000036781	67941	Rps27l	ribosomal protein S27-like	1.27092	1.271	6.62606	4.65492e-17	9.49622e-16
533	11308	ENSMUSG00000037922	242248	Bank1	B cell scaffold protein with ankyrin repeats 1	-1.04806	-1.04807	8.77344	5.06307e-17	1.03095e-15
534	39176	ENSMUSG00000001105	55978	Ift20	intraflagellar transport 20	1.43119	1.43135	5.85331	5.23432e-17	1.06382e-15
535	7044	ENSMUSG00000029419	381353	Ajm1	apical junction component 1	1.81684	1.82193	1.39707	5.42373e-17	1.10026e-15
536	15227	ENSMUSG00000086782	77866	E130102H24Rik	RIKEN cDNA E130102H24 gene	-2.00694	-2.01162	1.76227	5.90648e-17	1.19595e-15
537	32011	ENSMUSG00000040010	20539	Slc7a5	solute carrier family 7 (cationic amino acid transporter, y+ system), member 5	1.28432	1.28437	7.42615	5.98711e-17	1.21002e-15
538	31209	ENSMUSG00000031770	64209	Herpud1	homocysteine-inducible, endoplasmic reticulum stress-inducible, ubiquitin-like domain member 1	1.1691	1.16913	7.72046	6.00157e-17	1.21069e-15
539	25401	ENSMUSG00000030867	18817	Plk1	polo like kinase 1	1.16275	1.16285	6.19116	6.02534e-17	1.21323e-15
540	55591	ENSMUSG00000025880	17131	Smad7	SMAD family member 7	-1.2011	-1.20124	5.72483	6.76229e-17	1.35909e-15
541	13143	ENSMUSG00000061887	72475	Ssbp3	single-stranded DNA binding protein 3	1.06132	1.06141	6.29652	7.68843e-17	1.54238e-15
542	29964	ENSMUSG00000047139	12484	Cd24a	CD24a antigen	1.1056	1.1056	10.0831	7.96087e-17	1.59408e-15
543	28405	ENSMUSG00000025402	17937	Nab2	Ngfi-A binding protein 2	-1.26487	-1.26512	5.00048	8.50688e-17	1.70028e-15
544	48689	ENSMUSG00000022661	17470	Cd200	CD200 molecule	-1.37448	-1.37497	4.22112	9.22644e-17	1.84071e-15
545	50762	ENSMUSG00000023809	20112	Rps6ka2	ribosomal protein S6 kinase, polypeptide 2	1.62063	1.62278	2.3921	1.30074e-16	2.59026e-15
546	3339	ENSMUSG00000033021	69080	Gmppa	GDP-mannose pyrophosphorylase A	1.23861	1.2387	6.34802	1.32001e-16	2.62383e-15
547	23011	ENSMUSG00000002602	26362	Axl	AXL receptor tyrosine kinase	1.79051	1.79406	1.88519	1.33691e-16	2.65256e-15
548	32938	ENSMUSG00000021895	71704	Arhgef3	Rho guanine nucleotide exchange factor 3	-1.08104	-1.0811	6.73268	1.36893e-16	2.71114e-15
549	29177	ENSMUSG00000033105	16987	Lss	lanosterol synthase	1.23609	1.23618	6.52432	1.47978e-16	2.92533e-15
550	21471	ENSMUSG00000030108	14412	Slc6a13	solute carrier family 6 (neurotransmitter transporter, GABA), member 13	1.80542	1.8101	1.48997	1.63489e-16	3.22608e-15
551	2747	ENSMUSG00000062590	78795	Armc9	armadillo repeat containing 9	-1.22592	-1.2265	3.77367	1.79893e-16	3.54334e-15
552	56059	ENSMUSG00000048120	12495	Entpd1	ectonucleoside triphosphate diphosphohydrolase 1	1.11355	1.11384	4.5685	2.53066e-16	4.9756e-15
553	34367	ENSMUSG00000033885	218699	Pxk	PX domain containing serine/threonine kinase	-1.08674	-1.08678	7.35973	2.64289e-16	5.18685e-15
554	1929	ENSMUSG00000034066	227377	Farp2	FERM, RhoGEF and pleckstrin domain protein 2	1.96129	1.96702	1.40788	2.95458e-16	5.7881e-15
555	16098	ENSMUSG00000001467	13121	Cyp51	cytochrome P450, family 51	1.15718	1.15721	7.91326	3.83778e-16	7.50477e-15
556	50747	ENSMUSG00000041831	83672	Sytl3	synaptotagmin-like 3	1.1867	1.18703	4.51521	3.86834e-16	7.55091e-15
557	50340	ENSMUSG00000023923	72238	Tbc1d5	TBC1 domain family, member 5	-1.13688	-1.13703	5.59486	3.97423e-16	7.74368e-15
558	44664	ENSMUSG00000049751	66483	Rpl36al	ribosomal protein L36A-like	1.96763	1.97044	2.4127	4.09737e-16	7.96931e-15
559	52361	ENSMUSG00000040276	23969	Pacsin1	protein kinase C and casein kinase substrate in neurons 1	-1.35809	-1.35864	4.04347	4.17585e-16	8.10743e-15
560	44670	ENSMUSG00000076619	777655	Ighj3	immunoglobulin heavy joining 3	2.09656	2.10234	1.86805	4.51284e-16	8.74605e-15
561	27071	ENSMUSG00000040714	232943	Klc3	kinesin light chain 3	1.85302	1.85856	1.3163	5.57658e-16	1.07883e-14
562	36181	ENSMUSG00000038264	20361	Sema7a	sema domain, immunoglobulin domain (Ig), and GPI membrane anchor, (semaphorin) 7A	1.16379	1.16386	6.82256	5.9879e-16	1.15635e-14
563	46558	ENSMUSG00000041849	239319	Card6	caspase recruitment domain family, member 6	-1.1805	-1.1806	6.20855	6.81092e-16	1.31295e-14
564	50801	ENSMUSG00000024063	77889	Lbh	limb-bud and heart	-1.06535	-1.06537	8.07663	7.13808e-16	1.37357e-14
565	56885	ENSMUSG00000025212	94280	Sfxn3	sideroflexin 3	-1.25431	-1.2546	4.7845	7.64213e-16	1.46796e-14
566	37497	ENSMUSG00000032440	21813	Tgfbr2	transforming growth factor, beta receptor II	-1.04777	-1.0478	7.92006	7.86563e-16	1.50823e-14
567	36414	ENSMUSG00000066892	30843	Fbxl12	F-box and leucine-rich repeat protein 12	-1.2623	-1.26257	4.91589	8.62471e-16	1.65086e-14
568	51845	ENSMUSG00000067341	381091	H2-Eb2	histocompatibility 2, class II antigen E beta2	-1.10802	-1.1081	6.51336	8.69658e-16	1.66169e-14
569	51744	ENSMUSG00000100150	100503190	Gm19585	predicted gene, 19585	-1.64497	-1.64608	3.55434	8.7443e-16	1.66787e-14
570	49050	ENSMUSG00000062901	75785	Klhl24	kelch-like 24	-1.09024	-1.0903	6.9278	9.51428e-16	1.81155e-14
571	48288	ENSMUSG00000000531	56149	Tamalin	trafficking regulator and scaffold protein tamalin	-1.8056	-1.80666	3.72904	1.02812e-15	1.95414e-14
572	18990	ENSMUSG00000086610	100503307	Gm15408	predicted gene 15408	-2.02614	-2.03128	1.6782	1.06369e-15	2.01822e-14
573	36722	ENSMUSG00000032547	20187	Ryk	receptor-like tyrosine kinase	1.50486	1.50704	2.21867	1.18611e-15	2.24657e-14
574	19799	ENSMUSG00000056091	20454	St3gal5	ST3 beta-galactoside alpha-2,3-sialyltransferase 5	1.28463	1.28537	3.46348	1.25905e-15	2.38056e-14
575	14345	ENSMUSG00000028873	52276	Cdca8	cell division cycle associated 8	1.10389	1.10397	6.42376	1.35806e-15	2.56331e-14
576	34070	ENSMUSG00000000958	20540	Slc7a7	solute carrier family 7 (cationic amino acid transporter, y+ system), member 7	1.22269	1.22328	3.72501	1.46486e-15	2.7601e-14
577	13972	ENSMUSG00000035692	100038882	Isg15	ISG15 ubiquitin-like modifier	1.14288	1.14302	5.65944	1.83494e-15	3.45141e-14
578	41812	ENSMUSG00000046876	20238	Atxn1	ataxin 1	1.15902	1.15921	5.293	2.07562e-15	3.89734e-14
579	43293	ENSMUSG00000069270	319164	H2ac6	H2A clustered histone 6	1.91246	1.91636	1.95757	3.33804e-15	6.25696e-14
580	40116	ENSMUSG00000078974	20335	Sec61g	SEC61 translocon subunit gamma	1.25375	1.25384	6.54211	3.51937e-15	6.58548e-14
581	19235	ENSMUSG00000059325	74318	Hopx	HOP homeobox	-1.59098	-1.59325	2.31464	3.59043e-15	6.70687e-14
582	40602	ENSMUSG00000039908	268512	Slc26a11	solute carrier family 26, member 11	-1.38119	-1.38179	3.93125	3.78895e-15	7.06554e-14
583	47722	ENSMUSG00000042351	17444	Grap2	GRB2-related adaptor protein 2	-1.13894	-1.13901	6.63368	3.82493e-15	7.12041e-14
584	41954	ENSMUSG00000021575	11624	Ahrr	aryl-hydrocarbon receptor repressor	1.73363	1.7366	2.10207	4.1341e-15	7.68277e-14
585	24205	ENSMUSG00000051727	233529	Kctd14	potassium channel tetramerisation domain containing 14	-1.61152	-1.61335	2.63035	4.17749e-15	7.75013e-14
586	31181	ENSMUSG00000033192	270084	Lpcat2	lysophosphatidylcholine acyltransferase 2	-1.41221	-1.41319	3.29244	4.22554e-15	7.8259e-14
587	3025	ENSMUSG00000100658	622304	F730311O21Rik	RIKEN cDNA F730311O21 gene	-1.22109	-1.22131	5.16955	4.56632e-15	8.44264e-14
588	33390	ENSMUSG00000021917	69019	Spcs1	signal peptidase complex subunit 1 homolog (S. cerevisiae)	1.26278	1.26287	6.52442	4.7144e-15	8.70159e-14
589	35125	ENSMUSG00000049295	69890	Zfp219	zinc finger protein 219	-1.16599	-1.1664	4.17471	5.10146e-15	9.40003e-14
590	14168	ENSMUSG00000028655	76574	Mfsd2a	MFSD2 lysolipid transporter A, lysophospholipid	1.22863	1.22906	4.19599	5.22491e-15	9.61118e-14
591	21624	ENSMUSG00000093651	545826	Gm5873	farnesyl diphosphate synthetase pseudogene	1.43503	1.43626	2.94821	5.25435e-15	9.64897e-14
592	25365	ENSMUSG00000030872	74105	Gga2	golgi associated, gamma adaptin ear containing, ARF binding protein 2	-1.06507	-1.06511	7.39509	6.52205e-15	1.19567e-13
593	46367	ENSMUSG00000020592	20969	Sdc1	syndecan 1	1.67704	1.67842	3.09896	6.59213e-15	1.20648e-13
594	56644	ENSMUSG00000040663	56708	Clcf1	cardiotrophin-like cytokine factor 1	-1.51957	-1.51974	5.96479	7.2837e-15	1.33081e-13
595	51048	ENSMUSG00000025433	11572	Crisp3	cysteine-rich secretory protein 3	-2.13504	-2.13704	3.18306	7.30529e-15	1.33251e-13
596	3157	ENSMUSG00000026073	16178	Il1r2	interleukin 1 receptor, type II	1.77881	1.78063	3.23999	8.13949e-15	1.48218e-13
597	32354	ENSMUSG00000055148	16598	Klf2	Kruppel-like transcription factor 2 (lung)	-1.23156	-1.2316	7.62356	8.56657e-15	1.55734e-13
598	42230	ENSMUSG00000021411	66895	Pxdc1	PX domain containing 1	-1.24417	-1.24433	5.56717	9.03275e-15	1.63934e-13
599	16706	ENSMUSG00000036553	231147	Sh3tc1	SH3 domain and tetratricopeptide repeats 1	-1.28483	-1.28549	3.6807	9.40653e-15	1.70432e-13
600	5642	ENSMUSG00000015932	56431	Dstn	destrin	1.0656	1.06578	5.17259	9.67533e-15	1.75011e-13
601	36991	ENSMUSG00000041064	208084	Pif1	PIF1 5'-to-3' DNA helicase	1.35321	1.35352	4.87164	1.2285e-14	2.21846e-13
602	19548	ENSMUSG00000076607	110762	Igkj4	immunoglobulin kappa joining 4	1.56056	1.56186	3.23016	1.68605e-14	3.03965e-13
603	14219	ENSMUSG00000006219	74202	Fblim1	filamin binding LIM protein 1	1.73935	1.74355	1.57904	1.76161e-14	3.17061e-13
604	22469	ENSMUSG00000000811	232223	Txnrd3	thioredoxin reductase 3	-1.50817	-1.50952	2.94273	1.89088e-14	3.39764e-13
605	15598	ENSMUSG00000028542	14664	Slc6a9	solute carrier family 6 (neurotransmitter transporter, glycine), member 9	1.67174	1.67565	1.6862	1.94816e-14	3.49477e-13
606	28097	ENSMUSG00000040462	216440	Os9	amplified in osteosarcoma	1.05633	1.05637	7.58222	2.11083e-14	3.78033e-13
607	48903	ENSMUSG00000022744	224250	Cldnd1	claudin domain containing 1	1.05729	1.05735	6.61011	2.15151e-14	3.84684e-13
608	46924	ENSMUSG00000015363	67976	Trabd	TraB domain containing	1.03357	1.03363	6.85374	2.242e-14	4.00205e-13
609	48210	ENSMUSG00000032783	78733	Troap	trophinin associated protein	1.21612	1.21638	4.9037	2.25155e-14	4.01248e-13
610	5737	ENSMUSG00000026922	67512	Agpat2	1-acylglycerol-3-phosphate O-acyltransferase 2	-1.3773	-1.37872	2.69372	2.2577e-14	4.01685e-13
611	33635	ENSMUSG00000022018	66214	Rgcc	regulator of cell cycle	1.9068	1.90854	3.20145	2.26825e-14	4.02902e-13
612	18167	ENSMUSG00000044197	80290	Gpr146	G protein-coupled receptor 146	-1.34053	-1.34119	3.73148	2.62745e-14	4.65944e-13
613	50016	ENSMUSG00000049916	70458	2610318N02Rik	RIKEN cDNA 2610318N02 gene	1.16056	1.16102	3.98963	3.0551e-14	5.40898e-13
614	5333	ENSMUSG00000027496	20878	Aurka	aurora kinase A	1.06248	1.0626	5.73491	3.08761e-14	5.45763e-13
615	56235	ENSMUSG00000040913	30838	Fbxw4	F-box and WD-40 domain protein 4	-1.25586	-1.25645	3.7864	3.5076e-14	6.18991e-13
616	49952	ENSMUSG00000000028	12544	Cdc45	cell division cycle 45	1.13952	1.13967	5.62631	3.63417e-14	6.40286e-13
617	202	ENSMUSG00000026482	19731	Rgl1	ral guanine nucleotide dissociation stimulator,-like 1	-1.45189	-1.45315	2.9599	4.06441e-14	7.14928e-13
618	15086	ENSMUSG00000028412	100434	Slc44a1	solute carrier family 44, member 1	1.16358	1.16385	4.73655	4.36565e-14	7.66674e-13
619	46680	ENSMUSG00000032501	211770	Trib1	tribbles pseudokinase 1	1.21534	1.2155	5.74231	4.44696e-14	7.79691e-13
620	13641	ENSMUSG00000012117	67422	Dhdds	dehydrodolichyl diphosphate synthase	1.04968	1.04979	5.86941	4.56438e-14	7.98988e-13
621	11062	ENSMUSG00000027878	18129	Notch2	notch 2	-1.10251	-1.10254	7.82792	4.9295e-14	8.61512e-13
622	9282	ENSMUSG00000047238	75625	Mageh1	MAGE family member H1	1.64364	1.64681	1.88257	5.02548e-14	8.76874e-13
623	2627	ENSMUSG00000026385	13167	Dbi	diazepam binding inhibitor	1.10442	1.1045	6.60513	5.39511e-14	9.39858e-13
624	47267	ENSMUSG00000022584	100041546	Ly6c2	lymphocyte antigen 6 family memberC2	2.13204	2.13325	3.95342	5.41581e-14	9.41952e-13
625	34758	ENSMUSG00000022199	59049	Slc22a17	solute carrier family 22 (organic cation transporter), member 17	1.46537	1.46638	3.31577	5.87938e-14	1.02094e-12
626	36923	ENSMUSG00000119286	97418	Rnu5g	RNA, U5G small nuclear	1.74966	1.75441	1.55343	6.46612e-14	1.12103e-12
627	38515	ENSMUSG00000017499	23834	Cdc6	cell division cycle 6	1.09405	1.0942	5.55812	6.50131e-14	1.12534e-12
628	30611	ENSMUSG00000054408	76687	Spcs3	signal peptidase complex subunit 3 homolog (S. cerevisiae)	1.08626	1.0863	7.34137	7.07489e-14	1.22267e-12
629	40966	ENSMUSG00000038437	246198	Mllt6	myeloid/lymphoid or mixed-lineage leukemia; translocated to, 6	-1.09575	-1.09579	7.50227	7.34686e-14	1.26766e-12
630	16304	ENSMUSG00000029153	433904	Ociad2	OCIA domain containing 2	1.73308	1.73834	1.2856	9.4537e-14	1.62859e-12
631	54668	ENSMUSG00000024533	68166	Spire1	spire type actin nucleation factor 1	1.43795	1.43971	2.44843	9.8369e-14	1.69192e-12
632	35221	ENSMUSG00000021965	219114	Ska3	spindle and kinetochore associated complex subunit 3	1.29122	1.29163	4.34768	9.87209e-14	1.6939e-12
633	16862	ENSMUSG00000117286	381634	Gm1043	predicted gene 1043	-1.92785	-1.93397	1.33184	9.87968e-14	1.6939e-12
634	50176	ENSMUSG00000037104	56468	Socs5	suppressor of cytokine signaling 5	-1.29603	-1.29659	3.92137	1.00086e-13	1.7133e-12
635	11584	ENSMUSG00000044165	229672	Bcl2l15	BCLl2-like 15	1.93994	1.94617	1.25096	1.03321e-13	1.7659e-12
636	18266	ENSMUSG00000029446	100678	Psph	phosphoserine phosphatase	1.09347	1.09369	4.88672	1.04977e-13	1.79138e-12
637	6697	ENSMUSG00000032698	16909	Lmo2	LIM domain only 2	-1.31638	-1.31644	7.38291	1.0688e-13	1.82099e-12
638	3727	ENSMUSG00000027469	72119	Tpx2	TPX2, microtubule-associated	1.17157	1.17163	6.94886	1.12218e-13	1.90893e-12
639	9156	ENSMUSG00000050232	12766	Cxcr3	C-X-C motif chemokine receptor 3	1.53265	1.53584	1.78093	1.21697e-13	2.06695e-12
640	19824	ENSMUSG00000030268	12035	Bcat1	branched chain aminotransferase 1, cytosolic	1.23149	1.23182	4.60263	1.24026e-13	2.10321e-12
641	26281	ENSMUSG00000040466	233016	Blvrb	biliverdin reductase B	-1.15148	-1.15167	5.26309	1.39443e-13	2.36096e-12
642	1188	ENSMUSG00000026715	11905	Serpinc1	serine (or cysteine) peptidase inhibitor, clade C (antithrombin), member 1	1.75228	1.75556	1.97103	1.4646e-13	2.47591e-12
643	151	ENSMUSG00000063659	30928	Zbtb18	zinc finger and BTB domain containing 18	-0.998973	-0.999024	6.87832	1.51774e-13	2.56174e-12
644	4865	ENSMUSG00000001403	68612	Ube2c	ubiquitin-conjugating enzyme E2C	1.12666	1.12673	6.71779	1.54148e-13	2.59778e-12
645	21107	ENSMUSG00000043421	69573	Hilpda	hypoxia inducible lipid droplet associated	-1.59138	-1.59199	4.29548	1.64933e-13	2.77523e-12
646	21038	ENSMUSG00000001424	56463	Snd1	staphylococcal nuclease and tudor domain containing 1	1.01731	1.01734	7.61302	1.65407e-13	2.7789e-12
647	12962	ENSMUSG00000053398	236539	Phgdh	3-phosphoglycerate dehydrogenase	1.05475	1.05479	7.45953	1.66648e-13	2.79541e-12
648	29325	ENSMUSG00000035397	118445	Klf16	Kruppel-like transcription factor 16	-1.03714	-1.03731	5.22091	1.73213e-13	2.90105e-12
649	29052	ENSMUSG00000019982	17863	Myb	myeloblastosis oncogene	1.26933	1.26994	3.79871	1.97636e-13	3.305e-12
650	31002	ENSMUSG00000031700	108682	Gpt2	glutamic pyruvate transaminase (alanine aminotransferase) 2	1.28651	1.28713	3.77751	2.36177e-13	3.94343e-12
651	41841	ENSMUSG00000021610	218335	Clptm1l	CLPTM1-like	1.11858	1.11862	7.70103	2.39379e-13	3.99075e-12
652	4495	ENSMUSG00000027200	214968	Sema6d	sema domain, transmembrane domain (TM), and cytoplasmic domain, (semaphorin) 6D	1.22054	1.22104	4.00719	2.61386e-13	4.35096e-12
653	25737	ENSMUSG00000025512	68038	Chid1	chitinase domain containing 1	1.17493	1.17524	4.60097	2.74186e-13	4.55704e-12
654	14938	ENSMUSG00000078716	242409	Tmem8b	transmembrane protein 8B	-1.43806	-1.44016	2.23344	2.82381e-13	4.68606e-12
655	18894	ENSMUSG00000037795	333789	N4bp2	NEDD4 binding protein 2	-0.992693	-0.992743	6.90208	2.9437e-13	4.87756e-12
656	23957	ENSMUSG00000005686	11717	Ampd3	adenosine monophosphate deaminase 3	-1.74238	-1.74494	2.35495	3.0475e-13	5.04185e-12
657	46583	ENSMUSG00000039942	19219	Ptger4	prostaglandin E receptor 4 (subtype EP4)	-1.14856	-1.14869	5.81866	3.06288e-13	5.05957e-12
658	1675	ENSMUSG00000026576	11931	Atp1b1	ATPase, Na+/K+ transporting, beta 1 polypeptide	1.37989	1.38124	2.78046	3.11953e-13	5.14534e-12
659	49446	ENSMUSG00000033355	67775	Rtp4	receptor transporter protein 4	-1.07799	-1.07816	5.2639	3.24644e-13	5.34321e-12
660	1654	ENSMUSG00000047180	214854	Neurl3	neuralized E3 ubiquitin protein ligase 3	-1.60146	-1.60157	6.6661	3.24935e-13	5.34321e-12
661	52192	ENSMUSG00000024426	73242	Atat1	alpha tubulin acetyltransferase 1	1.34658	1.34711	4.0803	3.47602e-13	5.7073e-12
662	25523	ENSMUSG00000030766	70497	Arhgap17	Rho GTPase activating protein 17	-1.01337	-1.01341	7.13611	3.5392e-13	5.80226e-12
663	1090	ENSMUSG00000026417	18703	Pigr	polymeric immunoglobulin receptor	-1.46027	-1.4629	1.94069	3.82769e-13	6.26575e-12
664	16178	ENSMUSG00000029311	114664	Hsd17b11	hydroxysteroid (17-beta) dehydrogenase 11	-1.09031	-1.09047	5.371	3.88292e-13	6.34658e-12
665	24703	ENSMUSG00000003378	14809	Grik5	glutamate receptor, ionotropic, kainate 5 (gamma 2)	1.34431	1.34501	3.65635	4.02999e-13	6.57706e-12
666	9034	ENSMUSG00000040229	23890	Gpr34	G protein-coupled receptor 34	1.57988	1.58209	2.34904	4.37481e-13	7.12909e-12
667	50478	ENSMUSG00000057246	407788	Tsbp1	testis expressed basic protein 1	-1.3858	-1.38707	2.876	4.46118e-13	7.25894e-12
668	51706	ENSMUSG00000024327	14977	Slc39a7	solute carrier family 39 (zinc transporter), member 7	1.30078	1.30176	3.13254	4.51576e-13	7.33676e-12
669	41266	ENSMUSG00000069844	52892	Sco1	SCO1 cytochrome c oxidase assembly protein	1.05511	1.05536	4.68517	4.58972e-13	7.44577e-12
670	18304	ENSMUSG00000029314	231510	Gpat3	glycerol-3-phosphate acyltransferase 3	-1.48101	-1.4823	2.99993	4.62167e-13	7.48642e-12
671	11871	ENSMUSG00000028044	54124	Cks1b	CDC28 protein kinase 1b	1.08697	1.08708	6.069	4.6916e-13	7.58836e-12
672	37160	ENSMUSG00000032218	12442	Ccnb2	cyclin B2	1.13824	1.13834	6.28764	4.76104e-13	7.68922e-12
673	56637	ENSMUSG00000075289	107239	Carns1	carnosine synthase 1	-1.34379	-1.34415	4.63246	4.91352e-13	7.92368e-12
674	17536	ENSMUSG00000029167	19017	Ppargc1a	peroxisome proliferative activated receptor, gamma, coactivator 1 alpha	-1.66711	-1.67154	1.44501	5.47911e-13	8.82267e-12
675	52407	ENSMUSG00000079553	100502766	Kifc1	kinesin family member C1	1.16017	1.1603	5.89063	6.02875e-13	9.69333e-12
676	28422	ENSMUSG00000019927	216080	Ube2d1	ubiquitin-conjugating enzyme E2D 1	-1.0454	-1.04557	5.28833	6.75483e-13	1.08447e-11
677	44564	ENSMUSG00000095079	238447	Igha	immunoglobulin heavy constant alpha	2.46088	2.46252	3.96635	6.82862e-13	1.0947e-11
678	16852	ENSMUSG00000039474	22393	Wfs1	wolframin ER transmembrane glycoprotein	1.19425	1.19471	4.05966	6.93295e-13	1.10978e-11
679	40190	ENSMUSG00000020142	55963	Slc1a4	solute carrier family 1 (glutamate/neutral amino acid transporter), member 4	1.23624	1.23681	3.83253	6.96209e-13	1.11281e-11
680	580	ENSMUSG00000089976	100039723	Gm2389	Sp140 nuclear body protein pseudogene	1.6022	1.60552	1.78419	7.16112e-13	1.14294e-11
681	55420	ENSMUSG00000073600	381148	Prob1	proline rich basic protein 1	1.19746	1.19819	3.3778	7.22313e-13	1.15114e-11
682	32476	ENSMUSG00000003812	13423	Dnase2a	deoxyribonuclease II alpha	-1.1433	-1.14344	5.67068	7.6057e-13	1.21033e-11
683	573	ENSMUSG00000052477	620078	Sp140l2	Sp140 nuclear body protein like 2	1.12642	1.12668	4.74427	7.88544e-13	1.25301e-11
684	38087	ENSMUSG00000019066	19340	Rab3d	RAB3D, member RAS oncogene family	1.27318	1.27389	3.52431	8.02762e-13	1.27374e-11
685	41691	ENSMUSG00000015396	12522	Cd83	CD83 antigen	-1.1012	-1.10123	8.08279	8.21077e-13	1.3009e-11
686	28071	ENSMUSG00000038332	140742	Sesn1	sestrin 1	-1.09827	-1.09838	5.9041	8.40342e-13	1.32948e-11
687	38458	ENSMUSG00000020847	380714	Rph3al	rabphilin 3A-like (without C2 domains)	-1.4658	-1.46787	2.27371	9.51482e-13	1.50312e-11
688	20923	ENSMUSG00000030103	20893	Bhlhe40	basic helix-loop-helix family, member e40	-1.11662	-1.11665	7.75833	9.64527e-13	1.52151e-11
689	5664	ENSMUSG00000026883	69601	Dab2ip	disabled 2 interacting protein	1.45676	1.45903	2.10235	9.73409e-13	1.5333e-11
690	19546	ENSMUSG00000076605	110760	Igkj2	immunoglobulin kappa joining 2	1.71	1.71177	3.10109	9.99947e-13	1.57281e-11
691	38167	ENSMUSG00000070284	331026	Gmppb	GDP-mannose pyrophosphorylase B	1.23344	1.2337	4.91147	1.0282e-12	1.61492e-11
692	43020	ENSMUSG00000041297	69562	Cdk13	cyclin dependent kinase 13	-1.02573	-1.02578	6.97268	1.06027e-12	1.66288e-11
693	30913	ENSMUSG00000055435	17132	Maf	MAF bZIP transcription factor	-1.64038	-1.64362	1.99957	1.09511e-12	1.71503e-11
694	37020	ENSMUSG00000031988	69091	Vps26b	VPS26 retromer complex component B	1.2262	1.22661	4.27488	1.17393e-12	1.83583e-11
695	3462	ENSMUSG00000041801	27280	Phlda3	pleckstrin homology like domain, family A, member 3	1.52197	1.5239	2.52329	1.17597e-12	1.83637e-11
696	47096	ENSMUSG00000022265	11732	Ank	progressive ankylosis	-1.39343	-1.39415	3.68437	1.22435e-12	1.90918e-11
697	47109	ENSMUSG00000022263	223435	Trio	triple functional domain (PTPRF interacting)	-1.05996	-1.06014	5.13825	1.40559e-12	2.18864e-11
698	27405	ENSMUSG00000074071	434197	Fam169b	family with sequence similarity 169, member B	-1.03959	-1.03964	6.80299	1.43022e-12	2.22381e-11
699	38873	ENSMUSG00000020330	15366	Hmmr	hyaluronan mediated motility receptor (RHAMM)	1.23996	1.24008	6.10304	1.50162e-12	2.33148e-11
700	35518	ENSMUSG00000032035	23871	Ets1	E26 avian leukemia oncogene 1, 5' domain	-1.03134	-1.03136	8.46989	1.59886e-12	2.47892e-11
701	50476	ENSMUSG00000060586	14969	H2-Eb1	histocompatibility 2, class II antigen E beta	-1.10148	-1.10148	10.9705	1.6684e-12	2.58305e-11
702	31825	ENSMUSG00000046295	234396	Ankle1	ankyrin repeat and LEM domain containing 1	1.25978	1.26007	4.84427	1.69294e-12	2.61403e-11
703	15487	ENSMUSG00000028718	20460	Stil	Scl/Tal1 interrupting locus	1.12756	1.12778	4.98617	1.69323e-12	2.61403e-11
704	38022	ENSMUSG00000032265	212943	Tent5a	terminal nucleotidyltransferase 5A	-1.26669	-1.26698	4.84678	1.71747e-12	2.64769e-11
705	10721	ENSMUSG00000038550	229599	Ciart	circadian associated repressor of transcription	-1.36834	-1.36855	5.52649	1.8438e-12	2.8384e-11
706	55838	ENSMUSG00000046138	240613	9930021J03Rik	RIKEN cDNA 9930021J03 gene	-1.07604	-1.07619	5.49544	1.9531e-12	3.00241e-11
707	35102	ENSMUSG00000037628	72391	Cdkn3	cyclin dependent kinase inhibitor 3	1.24097	1.24135	4.39056	2.02244e-12	3.10445e-11
708	18463	ENSMUSG00000079111	66913	Kdelr2	KDEL (Lys-Asp-Glu-Leu) endoplasmic reticulum protein retention receptor 2	1.14998	1.15009	6.07586	2.0252e-12	3.10445e-11
709	50457	ENSMUSG00000037548	15000	H2-DMb2	histocompatibility 2, class II, locus Mb2	-1.05311	-1.05313	8.37521	2.112e-12	3.23294e-11
710	56115	ENSMUSG00000049670	226123	Morn4	MORN repeat containing 4	1.76382	1.77091	0.868338	2.13432e-12	3.26251e-11
711	38903	ENSMUSG00000025571	217351	Tnrc6c	trinucleotide repeat containing 6C	-1.01079	-1.01085	6.68975	2.33366e-12	3.5622e-11
712	15300	ENSMUSG00000028649	11426	Macf1	microtubule-actin crosslinking factor 1	-1.04977	-1.04979	9.00555	2.40937e-12	3.6726e-11
713	17200	ENSMUSG00000028999	72772	Rint1	RAD50 interactor 1	1.02534	1.02553	5.01411	2.42951e-12	3.69318e-11
714	19855	ENSMUSG00000086013	100039495	Gm15706	predicted gene 15706	-1.69686	-1.70233	1.21815	2.42968e-12	3.69318e-11
715	23493	ENSMUSG00000030553	78444	Pgpep1l	pyroglutamyl-peptidase I-like	-1.79322	-1.79856	1.37133	2.46042e-12	3.73467e-11
716	51019	ENSMUSG00000024301	16580	Kifc5b	kinesin family member C5B	1.08908	1.08935	4.63976	2.60001e-12	3.94106e-11
717	17354	ENSMUSG00000015880	54392	Ncapg	non-SMC condensin I complex, subunit G	1.31991	1.3201	5.59182	2.61679e-12	3.96095e-11
718	47379	ENSMUSG00000037465	21847	Klf10	Kruppel-like transcription factor 10	-1.19682	-1.1971	5.07546	2.66982e-12	4.0356e-11
719	18930	ENSMUSG00000029561	23962	Oasl2	2'-5' oligoadenylate synthetase-like 2	-1.0208	-1.02107	4.59918	2.91713e-12	4.40329e-11
720	19547	ENSMUSG00000076606	110761	Igkj3	immunoglobulin kappa joining 3	1.68793	1.6896	3.09613	3.0249e-12	4.55961e-11
721	4824	ENSMUSG00000027368	13537	Dusp2	dual specificity phosphatase 2	-1.20817	-1.20821	7.60129	3.07092e-12	4.62256e-11
722	49558	ENSMUSG00000046598	71911	Bdh1	3-hydroxybutyrate dehydrogenase, type 1	1.06926	1.06962	4.18965	3.30898e-12	4.97401e-11
723	13491	ENSMUSG00000037692	230793	Ahdc1	AT hook, DNA binding motif, containing 1	-1.07329	-1.07354	4.72508	3.43986e-12	5.16359e-11
724	6600	ENSMUSG00000026797	20910	Stxbp1	syntaxin binding protein 1	1.09888	1.0992	4.42949	3.56458e-12	5.34342e-11
725	50470	ENSMUSG00000041538	15002	H2-Ob	histocompatibility 2, O region beta locus	-1.27195	-1.27197	9.00294	3.7141e-12	5.55988e-11
726	4210	ENSMUSG00000027248	14827	Pdia3	protein disulfide isomerase associated 3	1.02244	1.02245	9.02175	3.83248e-12	5.72919e-11
727	35496	ENSMUSG00000032344	214763	Cgas	cyclic GMP-AMP synthase	-1.73973	-1.74545	1.19314	3.94976e-12	5.89639e-11
728	13106	ENSMUSG00000047945	17357	Marcksl1	MARCKS-like 1	-1.10241	-1.10244	7.77478	4.43118e-12	6.60599e-11
729	50845	ENSMUSG00000023827	68262	Agpat4	1-acylglycerol-3-phosphate O-acyltransferase 4	0.986459	0.9866	5.41258	4.53298e-12	6.74446e-11
730	24302	ENSMUSG00000038943	233406	Prc1	protein regulator of cytokinesis 1	1.20363	1.2038	5.48873	4.53649e-12	6.74446e-11
731	46821	ENSMUSG00000022385	29870	Gtse1	G two S phase expressed protein 1	1.08994	1.09013	5.21733	4.59011e-12	6.81484e-11
732	9933	ENSMUSG00000019558	102857	Slc6a8	solute carrier family 6 (neurotransmitter transporter, creatine), member 8	1.82063	1.82733	1.03043	4.67366e-12	6.9294e-11
733	42082	ENSMUSG00000044734	66222	Serpinb1a	serine (or cysteine) peptidase inhibitor, clade B, member 1a	-1.29521	-1.29539	5.60243	4.73979e-12	7.01787e-11
734	7058	ENSMUSG00000049086	107771	Bmyc	brain expressed myelocytomatosis oncogene	-1.32034	-1.32124	3.29247	5.2142e-12	7.70977e-11
735	48783	ENSMUSG00000022636	11658	Alcam	activated leukocyte cell adhesion molecule	1.08603	1.08616	5.67586	5.32549e-12	7.86362e-11
736	9940	ENSMUSG00000002014	20832	Ssr4	signal sequence receptor, delta	1.50944	1.5095	7.25031	5.48965e-12	8.095e-11
737	3296	ENSMUSG00000026179	56695	Pnkd	paroxysmal nonkinesiogenic dyskinesia	1.11092	1.11124	4.39939	5.88185e-12	8.66156e-11
738	48099	ENSMUSG00000042524	223697	Sun2	Sad1 and UNC84 domain containing 2	-0.987588	-0.98762	7.54711	6.23577e-12	9.1703e-11
739	35222	ENSMUSG00000021967	67840	Mrpl57	mitochondrial ribosomal protein L57	1.23822	1.23837	5.71329	6.38137e-12	9.37172e-11
740	3868	ENSMUSG00000027030	53416	Stk39	serine/threonine kinase 39	1.31721	1.31807	3.32492	6.93997e-12	1.01783e-10
741	43855	ENSMUSG00000021470	76251	Ercc6l2	excision repair cross-complementing rodent repair deficiency, complementation group 6 like 2	1.12834	1.12838	7.63167	7.13932e-12	1.04566e-10
742	56001	ENSMUSG00000048612	226101	Myof	myoferlin	1.21774	1.21814	4.25653	7.87108e-12	1.15128e-10
743	22852	ENSMUSG00000042978	104175	Sbk1	SH3-binding kinase 1	-0.971778	-0.971819	7.14338	8.74822e-12	1.27785e-10
744	3589	ENSMUSG00000014867	20932	Surf4	surfeit gene 4	1.0048	1.00483	7.64623	1.00353e-11	1.46389e-10
745	55870	ENSMUSG00000040451	208449	Sgms1	sphingomyelin synthase 1	-1.03109	-1.0312	5.78438	1.00651e-11	1.46626e-10
746	38156	ENSMUSG00000032586	22036	Traip	TRAF-interacting protein	1.11246	1.1128	4.35641	1.05607e-11	1.5364e-10
747	42597	ENSMUSG00000021759	19012	Plpp1	phospholipid phosphatase 1	1.34027	1.34165	2.80114	1.06457e-11	1.54669e-10
748	37016	ENSMUSG00000040204	68026	Pclaf	PCNA clamp associated factor	0.981598	0.981624	7.89164	1.26955e-11	1.84203e-10
749	40322	ENSMUSG00000035042	20304	Ccl5	C-C motif chemokine ligand 5	1.60123	1.60632	1.17584	1.30141e-11	1.88574e-10
750	48457	ENSMUSG00000023015	26934	Racgap1	Rac GTPase-activating protein 1	1.08693	1.08702	6.33484	1.34319e-11	1.94369e-10
751	36733	ENSMUSG00000032549	270192	Rab6b	RAB6B, member RAS oncogene family	-1.24539	-1.2461	3.50956	1.36729e-11	1.97592e-10
752	19838	ENSMUSG00000015112	50799	Slc25a13	solute carrier family 25 (mitochondrial carrier, adenine nucleotide translocator), member 13	1.29565	1.29686	2.82051	1.42757e-11	2.06029e-10
753	41899	ENSMUSG00000021624	17079	Cd180	CD180 antigen	-1.08208	-1.08212	7.46563	1.57449e-11	2.26931e-10
754	50412	ENSMUSG00000023940	72415	Sgo1	shugoshin 1	1.19368	1.19396	4.77994	1.59748e-11	2.29939e-10
755	26615	ENSMUSG00000030677	110033	Kif22	kinesin family member 22	1.08317	1.08327	6.04683	1.69933e-11	2.44276e-10
756	4995	ENSMUSG00000037902	19261	Sirpa	signal-regulatory protein alpha	1.19479	1.1953	3.9567	1.88131e-11	2.70078e-10
757	18453	ENSMUSG00000046658	54201	Zfp316	zinc finger protein 316	-1.15844	-1.15918	3.31599	1.94715e-11	2.7916e-10
758	14207	ENSMUSG00000006445	13836	Epha2	Eph receptor A2	-1.67323	-1.67664	2.5702	2.09278e-11	2.99643e-10
759	1365	ENSMUSG00000026700	22164	Tnfsf4	tumor necrosis factor (ligand) superfamily, member 4	1.82669	1.83321	1.1923	2.17552e-11	3.11079e-10
760	21252	ENSMUSG00000030123	67784	Plxnd1	plexin D1	1.0388	1.03886	6.83545	2.18144e-11	3.11516e-10
761	48738	ENSMUSG00000033031	224171	Cip2a	cell proliferation regulating inhibitor of protein phosphatase 2A	1.22379	1.22397	5.53113	2.79276e-11	3.9829e-10
762	41191	ENSMUSG00000020275	19696	Rel	reticuloendotheliosis oncogene	-1.04582	-1.04584	8.26489	3.17445e-11	4.5213e-10
763	37352	ENSMUSG00000058587	50875	Tmod3	tropomodulin 3	-0.930625	-0.930655	7.52229	3.23982e-11	4.60836e-10
764	14776	ENSMUSG00000028211	60599	Trp53inp1	transformation related protein 53 inducible nuclear protein 1	1.0206	1.02063	7.46651	3.25428e-11	4.62287e-10
765	29297	ENSMUSG00000052151	50784	Plpp2	phospholipid phosphatase 2	-1.26533	-1.26649	2.85281	3.54248e-11	5.02569e-10
766	13088	ENSMUSG00000028517	67916	Plpp3	phospholipid phosphatase 3	-1.4246	-1.42728	1.86058	3.62042e-11	5.12955e-10
767	47908	ENSMUSG00000033287	72844	Kctd17	potassium channel tetramerisation domain containing 17	1.47992	1.48191	2.36078	3.77082e-11	5.33568e-10
768	28121	ENSMUSG00000111422	69443	1700027J07Rik	RIKEN cDNA 1700027J07 gene	1.41168	1.41402	2.00201	4.11719e-11	5.81821e-10
769	27711	ENSMUSG00000035365	75317	Parpbp	PARP1 binding protein	1.20927	1.20983	3.7965	4.16127e-11	5.87285e-10
770	27627	ENSMUSG00000028630	69181	Dyrk2	dual-specificity tyrosine phosphorylation regulated kinase 2	-0.98814	-0.988259	5.65445	4.59307e-11	6.47384e-10
771	14355	ENSMUSG00000042677	230738	Zc3h12a	zinc finger CCCH type containing 12A	-1.01904	-1.01909	6.84604	4.76112e-11	6.702e-10
772	24409	ENSMUSG00000051811	333182	Cox6b2	cytochrome c oxidase subunit 6B2	1.40251	1.40527	1.75044	5.06457e-11	7.11266e-10
773	5097	ENSMUSG00000036646	227619	Man1b1	mannosidase, alpha, class 1B, member 1	0.947186	0.947248	6.5347	5.06596e-11	7.11266e-10
774	45119	ENSMUSG00000025323	20688	Sp4	trans-acting transcription factor 4	-1.00225	-1.00245	4.92157	5.13122e-11	7.19497e-10
775	11780	ENSMUSG00000027699	13605	Ect2	ect2 oncogene	1.13627	1.13649	5.03582	5.33111e-11	7.46562e-10
776	29523	ENSMUSG00000120252	102633754	Gm31504	predicted gene, 31504	-1.50408	-1.50699	1.83976	5.46748e-11	7.64672e-10
777	50733	ENSMUSG00000038141	77106	Tmem181a	transmembrane protein 181A	1.41525	1.41695	2.46652	6.34292e-11	8.85968e-10
778	39836	ENSMUSG00000018377	22344	Vezf1	vascular endothelial zinc finger 1	-0.9729	-0.97298	6.19794	6.40764e-11	8.93857e-10
779	41029	ENSMUSG00000039055	268465	Eme1	essential meiotic structure-specific endonuclease 1	1.1368	1.13721	4.11759	6.63193e-11	9.23959e-10
780	44851	ENSMUSG00000020990	71091	Cdkl1	cyclin dependent kinase like 1	-1.53376	-1.53694	1.74289	6.74653e-11	9.3872e-10
781	55382	ENSMUSG00000036452	71302	Arhgap26	Rho GTPase activating protein 26	-1.01532	-1.01542	5.85711	7.41197e-11	1.02999e-09
782	22506	ENSMUSG00000003154	60611	Foxj2	forkhead box J2	-0.971082	-0.971189	5.79126	7.65819e-11	1.06284e-09
783	56054	ENSMUSG00000025007	56454	Aldh18a1	aldehyde dehydrogenase 18 family, member A1	0.951504	0.951568	6.52903	7.67934e-11	1.06442e-09
784	26667	ENSMUSG00000030824	18220	Nucb1	nucleobindin 1	1.08744	1.08748	7.24322	7.87757e-11	1.0905e-09
785	13316	ENSMUSG00000039137	73750	Whrn	whirlin	-1.08959	-1.08985	4.7034	8.56788e-11	1.18455e-09
786	39309	ENSMUSG00000044894	22272	Uqcrq	ubiquinol-cytochrome c reductase, complex III subunit VII	1.07634	1.0764	6.74997	8.73675e-11	1.20636e-09
787	38329	ENSMUSG00000020743	69674	Mif4gd	MIF4G domain containing	-0.976596	-0.976622	7.8213	8.77404e-11	1.20997e-09
788	54670	ENSMUSG00000073542	225659	Cep76	centrosomal protein 76	1.07225	1.07262	4.14408	8.84896e-11	1.21875e-09
789	27435	ENSMUSG00000040268	101476	Plekha1	pleckstrin homology domain containing, family A (phosphoinositide binding specific) member 1	-1.01618	-1.01638	4.95587	9.0957e-11	1.25115e-09
790	56006	ENSMUSG00000024989	74107	Cep55	centrosomal protein 55	1.10604	1.10615	5.98064	9.20661e-11	1.2648e-09
791	56946	ENSMUSG00000117666	225852	Gm550	predicted gene 550	1.4496	1.45175	2.19963	9.30012e-11	1.27603e-09
792	16135	ENSMUSG00000046798	64945	Cldn12	claudin 12	1.5959	1.60106	1.1331	9.45452e-11	1.29558e-09
793	33111	ENSMUSG00000021273	14137	Fdft1	farnesyl diphosphate farnesyl transferase 1	1.0124	1.01247	6.52009	9.49556e-11	1.29956e-09
794	50454	ENSMUSG00000037649	14998	H2-DMa	histocompatibility 2, class II, locus DMa	-1.02428	-1.02431	7.62243	1.01551e-10	1.38808e-09
795	21084	ENSMUSG00000030257	259302	Srgap3	SLIT-ROBO Rho GTPase activating protein 3	1.50464	1.50717	2.10293	1.06724e-10	1.45696e-09
796	3553	ENSMUSG00000041498	381293	Kif14	kinesin family member 14	1.09467	1.09499	4.44465	1.08867e-10	1.48434e-09
797	5546	ENSMUSG00000026930	67839	Gpsm1	G-protein signalling modulator 1 (AGS3-like, C. elegans)	-1.13624	-1.13674	3.81499	1.16123e-10	1.58128e-09
798	7659	ENSMUSG00000054293	213438	P2ry10b	purinergic receptor P2Y, G-protein coupled 10B	-1.17927	-1.17967	4.24258	1.17696e-10	1.60069e-09
799	27919	ENSMUSG00000034707	75612	Gns	glucosamine (N-acetyl)-6-sulfatase	-0.942184	-0.942209	7.83404	1.1968e-10	1.62564e-09
800	41727	ENSMUSG00000049539	80838	H1f1	H1.1 linker histone, cluster member	1.4933	1.49545	2.31358	1.23407e-10	1.67416e-09
801	1759	ENSMUSG00000026566	68481	Mpzl1	myelin protein zero-like 1	1.51276	1.51709	1.27448	1.24031e-10	1.68053e-09
802	3828	ENSMUSG00000026815	14582	Gfi1b	growth factor independent 1B	1.27309	1.27458	2.5349	1.24467e-10	1.68434e-09
803	26988	ENSMUSG00000031493	243897	Ggn	gametogenetin	1.65783	1.66217	1.45237	1.28367e-10	1.73496e-09
804	23863	ENSMUSG00000045639	320683	Zfp629	zinc finger protein 629	-1.32885	-1.3303	2.60181	1.33003e-10	1.79538e-09
805	45131	ENSMUSG00000021180	73086	Rps6ka5	ribosomal protein S6 kinase, polypeptide 5	-1.11372	-1.11409	4.24145	1.36051e-10	1.83424e-09
806	36469	ENSMUSG00000040433	245007	Zbtb38	zinc finger and BTB domain containing 38	0.975426	0.975532	5.82434	1.38674e-10	1.86562e-09
807	18418	ENSMUSG00000045302	50907	Preb	prolactin regulatory element binding	0.961729	0.961764	7.34657	1.38723e-10	1.86562e-09
808	39695	ENSMUSG00000020432	21452	Tcn2	transcobalamin 2	-1.09385	-1.09418	4.38376	1.47934e-10	1.98705e-09
809	56683	ENSMUSG00000054999	381204	Naaladl1	N-acetylated alpha-linked acidic dipeptidase-like 1	1.41281	1.41574	1.69836	1.61811e-10	2.17075e-09
810	39396	ENSMUSG00000051378	70218	Kif18b	kinesin family member 18B	1.14303	1.14321	5.38219	1.70503e-10	2.28453e-09
811	39500	ENSMUSG00000061086	17896	Myl4	myosin, light polypeptide 4	1.00334	1.0036	4.52609	1.72101e-10	2.3031e-09
812	43380	ENSMUSG00000120113	68128	Fam120aos	family with sequence similarity 120A, opposite strand	-1.16845	-1.16926	3.19865	1.96817e-10	2.63061e-09
813	17853	ENSMUSG00000034663	140780	Bmp2k	BMP2 inducible kinase	-0.933003	-0.933062	6.55234	2.01114e-10	2.68474e-09
814	19734	ENSMUSG00000029687	14056	Ezh2	enhancer of zeste 2 polycomb repressive complex 2 subunit	0.996675	0.996701	7.91258	2.06266e-10	2.75013e-09
815	6155	ENSMUSG00000074918	100043272	Inafm2	InaF motif containing 2	-1.01975	-1.02009	4.21393	2.12888e-10	2.83493e-09
816	29765	ENSMUSG00000019942	12534	Cdk1	cyclin dependent kinase 1	1.09163	1.09174	6.00427	2.1604e-10	2.87338e-09
817	40522	ENSMUSG00000087259	72386	2610035D17Rik	RIKEN cDNA 2610035D17 gene	-1.23049	-1.23099	4.01045	2.17659e-10	2.89137e-09
818	52253	ENSMUSG00000068036	17356	Afdn	afadin, adherens junction formation factor	1.19949	1.20075	2.59329	2.26062e-10	2.99933e-09
819	35452	ENSMUSG00000023345	70235	Poc1a	POC1 centriolar protein A	1.05142	1.05179	4.1434	2.32574e-10	3.08196e-09
820	46329	ENSMUSG00000021279	217866	Cdc42bpb	CDC42 binding protein kinase beta	1.33027	1.33092	3.89791	2.36162e-10	3.1257e-09
821	20348	ENSMUSG00000003452	12121	Bicd1	BICD cargo adaptor 1	1.25146	1.25301	2.37092	2.37127e-10	3.13464e-09
822	2647	ENSMUSG00000006411	71740	Nectin4	nectin cell adhesion molecule 4	1.55266	1.55688	1.35717	2.46567e-10	3.25547e-09
823	45818	ENSMUSG00000054364	11852	Rhob	ras homolog family member B	1.08124	1.08132	6.35994	2.50459e-10	3.30283e-09
824	28065	ENSMUSG00000025432	11567	Avil	advillin	1.3736	1.37632	1.73828	2.59218e-10	3.4142e-09
825	41544	ENSMUSG00000069300	319183	H2bc11	H2B clustered histone 11	1.30466	1.30624	2.42784	2.60306e-10	3.42437e-09
826	26284	ENSMUSG00000008384	55942	Sertad1	SERTA domain containing 1	-1.10008	-1.10028	5.31291	2.64654e-10	3.47547e-09
827	21584	ENSMUSG00000032757	12068	Bet1	Bet1 golgi vesicular membrane trafficking protein	1.1046	1.10481	4.99785	2.64831e-10	3.47547e-09
828	38998	ENSMUSG00000035172	217198	Plekhh3	pleckstrin homology domain containing, family H (with MyTH4 domain) member 3	1.58938	1.59518	0.951082	2.6841e-10	3.51818e-09
829	21844	ENSMUSG00000098318	381822	Lockd	lncRNA downstream of Cdkn1b	1.10453	1.10495	4.07067	2.79877e-10	3.66406e-09
830	22942	ENSMUSG00000002603	21803	Tgfb1	transforming growth factor, beta 1	-0.967595	-0.967623	7.74655	2.86834e-10	3.75062e-09
831	41499	ENSMUSG00000021665	15212	Hexb	hexosaminidase B	-0.956284	-0.956389	5.79918	2.90407e-10	3.79277e-09
832	41348	ENSMUSG00000017716	11799	Birc5	baculoviral IAP repeat-containing 5	1.02678	1.02685	6.52479	2.95729e-10	3.85763e-09
833	48332	ENSMUSG00000058290	105988	Espl1	extra spindle pole bodies 1, separase	1.19545	1.19556	6.23274	2.9637e-10	3.86135e-09
834	48346	ENSMUSG00000023050	26404	Map3k12	mitogen-activated protein kinase kinase kinase 12	1.13346	1.13392	3.94532	3.05775e-10	3.97911e-09
835	13271	ENSMUSG00000045672	373864	Col27a1	collagen, type XXVII, alpha 1	-1.60869	-1.61335	1.34594	3.15246e-10	4.09744e-09
836	41541	ENSMUSG00000060639	319158	H4c9	H4 clustered histone 9	1.12924	1.12974	3.83073	3.37779e-10	4.38507e-09
837	56578	ENSMUSG00000024975	18569	Pdcd4	programmed cell death 4	-0.960654	-0.960726	6.33425	3.43696e-10	4.45655e-09
838	24304	ENSMUSG00000055809	436022	Dnaaf3	dynein, axonemal assembly factor 3	1.41594	1.41924	1.52184	3.69869e-10	4.7902e-09
839	28931	ENSMUSG00000020085	71361	Aifm2	apoptosis-inducing factor, mitochondrion-associated 2	1.39848	1.40123	1.75876	3.71659e-10	4.80765e-09
840	38547	ENSMUSG00000035849	268481	Krt222	keratin 222	1.05863	1.05892	4.4886	4.06894e-10	5.25717e-09
841	29166	ENSMUSG00000020230	15468	Prmt2	protein arginine N-methyltransferase 2	-1.14781	-1.14867	3.07423	4.62065e-10	5.9629e-09
842	19209	ENSMUSG00000029178	16599	Klf3	Kruppel-like transcription factor 3 (basic)	-0.962509	-0.962609	5.8721	4.75645e-10	6.13085e-09
843	40340	ENSMUSG00000020941	53859	Map3k14	mitogen-activated protein kinase kinase kinase 14	-0.98172	-0.981848	5.5424	4.98579e-10	6.41883e-09
844	43846	ENSMUSG00000058569	67511	Tmed9	transmembrane p24 trafficking protein 9	0.926785	0.92681	7.8113	5.27194e-10	6.7792e-09
845	40391	ENSMUSG00000038976	217124	Ppp1r9b	protein phosphatase 1, regulatory subunit 9B	-0.944723	-0.944774	6.82258	5.4014e-10	6.93744e-09
846	2071	ENSMUSG00000059089	246256	Fcgr4	Fc receptor, IgG, low affinity IV	1.37016	1.37273	1.82029	5.49145e-10	7.04477e-09
847	54507	ENSMUSG00000110185	109169	Igip	IgA inducing protein	-1.11063	-1.11101	4.18756	5.95304e-10	7.6279e-09
848	470	ENSMUSG00000025938	240726	Slco5a1	solute carrier organic anion transporter family, member 5A1	1.62985	1.63424	1.4396	6.01235e-10	7.69481e-09
849	54514	ENSMUSG00000032845	225638	Alpk2	alpha-kinase 2	1.32026	1.32188	2.41957	6.2648e-10	8.00846e-09
850	47690	ENSMUSG00000006378	26912	Gcat	glycine C-acetyltransferase (2-amino-3-ketobutyrate-coenzyme A ligase)	1.38925	1.39194	1.81251	6.29529e-10	8.03797e-09
851	21540	ENSMUSG00000053460	56316	Ggcx	gamma-glutamyl carboxylase	1.09588	1.09617	4.58249	6.70186e-10	8.54704e-09
852	27064	ENSMUSG00000078794	629378	Dact3	dishevelled-binding antagonist of beta-catenin 3	1.38376	1.38668	1.65248	7.24789e-10	9.23255e-09
853	2368	ENSMUSG00000038179	75345	Slamf7	SLAM family member 7	0.969089	0.969188	5.90735	7.32249e-10	9.31664e-09
854	41003	ENSMUSG00000036391	77371	Sec24a	SEC24 homolog A, COPII coat complex component	1.19559	1.1957	6.25579	7.46879e-10	9.49167e-09
855	11126	ENSMUSG00000045328	229841	Cenpe	centromere protein E	1.17042	1.1705	6.67816	7.55527e-10	9.59033e-09
856	29108	ENSMUSG00000039089	237339	L3mbtl3	L3MBTL3 histone methyl-lysine binding protein	-0.990941	-0.991111	5.13771	7.74031e-10	9.81374e-09
857	13861	ENSMUSG00000028678	73804	Kif2c	kinesin family member 2C	1.10605	1.10623	5.29258	8.29512e-10	1.05049e-08
858	4181	ENSMUSG00000027111	16403	Itga6	integrin alpha 6	-1.10252	-1.10314	3.46344	8.41863e-10	1.06489e-08
859	41535	ENSMUSG00000006179	54373	Prss16	serine protease 16 (thymus)	1.51041	1.51444	1.35889	8.8922e-10	1.12348e-08
860	5198	ENSMUSG00000050199	107515	Lgr4	leucine-rich repeat-containing G protein-coupled receptor 4	1.34625	1.34807	2.2754	9.07775e-10	1.14559e-08
861	8802	ENSMUSG00000035246	236899	Pcyt1b	phosphate cytidylyltransferase 1, choline, beta isoform	1.3001	1.30204	2.15508	9.14943e-10	1.1533e-08
862	32027	ENSMUSG00000006517	192156	Mvd	mevalonate (diphospho) decarboxylase	0.976267	0.976325	6.66526	9.18573e-10	1.15653e-08
863	41025	ENSMUSG00000076435	264895	Acsf2	acyl-CoA synthetase family member 2	-0.936191	-0.936241	6.83674	9.58571e-10	1.20549e-08
864	48872	ENSMUSG00000043336	78749	Filip1l	filamin A interacting protein 1-like	-0.963918	-0.963971	6.76734	9.88463e-10	1.24164e-08
865	27880	ENSMUSG00000074802	237436	Gas2l3	growth arrest-specific 2 like 3	1.17337	1.17381	4.09713	9.90854e-10	1.24321e-08
866	39178	ENSMUSG00000037278	69071	Tmem97	transmembrane protein 97	0.988593	0.988752	5.24375	1.11347e-09	1.39544e-08
867	41883	ENSMUSG00000017756	20499	Slc12a7	solute carrier family 12, member 7	-1.16682	-1.16766	3.13415	1.21029e-09	1.51503e-08
868	11574	ENSMUSG00000069094	18583	Pde7a	phosphodiesterase 7A	-0.944696	-0.944756	6.56975	1.23049e-09	1.53853e-08
869	11281	ENSMUSG00000027533	16592	Fabp5	fatty acid binding protein 5, epidermal	1.11847	1.11894	3.89314	1.26557e-09	1.58057e-08
870	39104	ENSMUSG00000018509	73139	Cenpv	centromere protein V	1.51628	1.51911	1.89369	1.2827e-09	1.60014e-08
871	36267	ENSMUSG00000043885	234967	Slc36a4	solute carrier family 36 (proton/amino acid symporter), member 4	1.06174	1.0622	3.8326	1.30392e-09	1.62473e-08
872	29703	ENSMUSG00000020108	74747	Ddit4	DNA-damage-inducible transcript 4	0.969627	0.969663	7.37005	1.36148e-09	1.69452e-08
873	33532	ENSMUSG00000034959	271221	Rubcnl	RUN and cysteine rich domain containing beclin 1 interacting protein like	-0.997146	-0.997254	5.81042	1.37631e-09	1.711e-08
874	21572	ENSMUSG00000047735	209086	Samd9l	sterile alpha motif domain containing 9-like	-1.06241	-1.06243	7.94806	1.39144e-09	1.72783e-08
875	18247	ENSMUSG00000029401	80291	Rilpl2	Rab interacting lysosomal protein-like 2	1.02159	1.02162	7.89929	1.40923e-09	1.74793e-08
876	18278	ENSMUSG00000025534	110006	Gusb	glucuronidase, beta	0.932358	0.932434	6.20697	1.47096e-09	1.82241e-08
877	31195	ENSMUSG00000031755	67378	Bbs2	Bardet-Biedl syndrome 2	-1.10576	-1.10639	3.45338	1.52713e-09	1.88984e-08
878	10722	ENSMUSG00000028078	70762	Dclk2	doublecortin-like kinase 2	-1.04401	-1.04425	4.82215	1.64318e-09	2.03114e-08
879	27953	ENSMUSG00000038481	78334	Cdk19	cyclin dependent kinase 19	-0.936096	-0.936151	6.69521	1.71098e-09	2.11254e-08
880	38999	ENSMUSG00000017167	53321	Cntnap1	contactin associated protein-like 1	1.29023	1.29154	2.74949	1.80758e-09	2.22928e-08
881	56018	ENSMUSG00000044026	240660	Slc35g1	solute carrier family 35, member G1	1.40526	1.40752	2.0551	1.83864e-09	2.26501e-08
882	35057	ENSMUSG00000048922	108912	Cdca2	cell division cycle associated 2	1.04488	1.04503	5.50999	1.87221e-09	2.30375e-08
883	28103	ENSMUSG00000040441	216441	Slc26a10	solute carrier family 26, member 10	-1.22323	-1.22435	2.84271	1.8902e-09	2.32326e-08
884	48615	ENSMUSG00000071637	12609	Cebpd	CCAAT/enhancer binding protein delta	1.29701	1.29871	2.30918	1.89341e-09	2.32457e-08
885	2570	ENSMUSG00000037849	102639543	Ifi206	interferon activated gene 206	-0.95557	-0.955636	6.48337	1.89993e-09	2.32994e-08
886	31306	ENSMUSG00000022322	20419	Shcbp1	Shc SH2-domain binding protein 1	1.03898	1.03916	5.19811	2.01533e-09	2.46867e-08
887	18583	ENSMUSG00000097145	414108	9230114K14Rik	RIKEN cDNA 9230114K14 gene	1.29593	1.2982	1.90173	2.12816e-09	2.60394e-08
888	41542	ENSMUSG00000069301	319167	H2ac11	H2A clustered histone 11	1.19314	1.19405	3.08126	2.16874e-09	2.6506e-08
889	29999	ENSMUSG00000020089	67895	Ppa1	pyrophosphatase (inorganic) 1	0.957159	0.957248	6.0098	2.17915e-09	2.66032e-08
890	29026	ENSMUSG00000020009	15979	Ifngr1	interferon gamma receptor 1	-0.956808	-0.956931	5.54771	2.2214e-09	2.70885e-08
891	9175	ENSMUSG00000049191	331474	Rtl5	retrotransposon Gag like 5	-1.36515	-1.3677	1.86491	2.26445e-09	2.75825e-08
892	46671	ENSMUSG00000022351	20775	Sqle	squalene epoxidase	1.00035	1.00039	7.13545	2.44419e-09	2.97386e-08
893	41360	ENSMUSG00000025161	80879	Slc16a3	solute carrier family 16 (monocarboxylic acid transporters), member 3	0.949031	0.949099	6.49535	2.52126e-09	3.06419e-08
894	41717	ENSMUSG00000075031	319178	H2bc3	H2B clustered histone 3	1.3839	1.38687	1.65915	2.648e-09	3.21463e-08
895	6158	ENSMUSG00000027331	51944	Knstrn	kinetochore-localized astrin/SPAG5 binding	0.992787	0.992931	5.41424	2.67939e-09	3.2491e-08
896	56529	ENSMUSG00000117975	414801	Itprip	inositol 1,4,5-triphosphate receptor interacting protein	-0.949767	-0.949844	6.24021	2.74899e-09	3.32978e-08
897	10439	ENSMUSG00000027715	12428	Ccna2	cyclin A2	1.06375	1.06382	6.54846	2.75742e-09	3.33627e-08
898	20315	ENSMUSG00000001517	14235	Foxm1	forkhead box M1	1.11505	1.11518	5.88152	2.76068e-09	3.33649e-08
899	45949	ENSMUSG00000021236	12499	Entpd5	ectonucleoside triphosphate diphosphohydrolase 5	-0.922873	-0.922986	5.6172	3.13706e-09	3.78715e-08
900	48153	ENSMUSG00000033762	79456	Recql4	RecQ protein-like 4	1.23044	1.23091	4.14794	3.22983e-09	3.89482e-08
901	40036	ENSMUSG00000020422	319939	Tns3	tensin 3	1.06337	1.0636	4.76941	3.32755e-09	4.00821e-08
902	27292	ENSMUSG00000025498	54123	Irf7	interferon regulatory factor 7	-0.936487	-0.936545	6.67244	3.54921e-09	4.27047e-08
903	4956	ENSMUSG00000042851	78751	Zc3h6	zinc finger CCCH type containing 6	-1.06714	-1.0675	4.23083	3.57614e-09	4.2981e-08
904	39691	ENSMUSG00000020493	270906	Prr11	proline rich 11	1.05349	1.05364	5.45718	3.6859e-09	4.42512e-08
905	15566	ENSMUSG00000029073	79554	Cptp	ceramide-1-phosphate transfer protein	1.03766	1.0382	3.56748	4.40033e-09	5.27699e-08
906	36555	ENSMUSG00000039585	270163	Myo9a	myosin IXa	-1.013	-1.01343	3.83698	4.43971e-09	5.31834e-08
907	15787	ENSMUSG00000028218	68099	Cibar1	CBY1 interacting BAR domain containing 1	1.06126	1.06165	4.06954	4.47866e-09	5.35908e-08
908	24039	ENSMUSG00000046591	77011	Ticrr	TOPBP1-interacting checkpoint and replication regulator	1.05661	1.05681	5.07584	4.69657e-09	5.61364e-08
909	20204	ENSMUSG00000030346	19362	Rad51ap1	RAD51 associated protein 1	0.990953	0.991175	4.7765	4.72996e-09	5.64733e-08
910	4981	ENSMUSG00000048327	70466	Ckap2l	cytoskeleton associated protein 2-like	1.1393	1.13947	5.42661	5.27993e-09	6.29704e-08
911	41324	ENSMUSG00000018362	16647	Kpna2	karyopherin subunit alpha 2	0.964749	0.964789	7.22533	5.64084e-09	6.72009e-08
912	3799	ENSMUSG00000038963	108115	Slco4a1	solute carrier organic anion transporter family, member 4a1	1.10949	1.10999	3.85155	5.79068e-09	6.89103e-08
913	30870	ENSMUSG00000052837	16477	Junb	jun B proto-oncogene	-0.999911	-0.999918	9.7416	6.23576e-09	7.41256e-08
914	54488	ENSMUSG00000024587	70223	Nars1	asparaginyl-tRNA synthetase 1	0.91583	0.915851	8.08255	6.29538e-09	7.47524e-08
915	55506	ENSMUSG00000092569	102636262	Gm20544	predicted gene 20544	-1.41416	-1.41762	1.49427	6.52433e-09	7.73863e-08
916	32722	ENSMUSG00000031907	22751	Zfp90	zinc finger protein 90	-1.02665	-1.02711	3.77534	7.69297e-09	9.11483e-08
917	48407	ENSMUSG00000042622	17133	Maff	v-maf musculoaponeurotic fibrosarcoma oncogene family, protein F (avian)	-1.19139	-1.19183	4.68893	8.13337e-09	9.62611e-08
918	49000	ENSMUSG00000076937	110786	Iglc2	immunoglobulin lambda constant 2	1.1381	1.13812	8.77365	8.86873e-09	1.0485e-07
919	29042	ENSMUSG00000019992	71804	Mtfr2	mitochondrial fission regulator 2	1.12482	1.1253	3.88121	8.91121e-09	1.05238e-07
920	37185	ENSMUSG00000032207	15450	Lipc	lipase, hepatic	1.21051	1.21123	3.43714	9.38028e-09	1.10657e-07
921	15609	ENSMUSG00000034926	74754	Dhcr24	24-dehydrocholesterol reductase	1.05399	1.05407	6.35749	9.47864e-09	1.11696e-07
922	1612	ENSMUSG00000026639	16780	Lamb3	laminin, beta 3	-1.00884	-1.00919	4.15313	1.00317e-08	1.18084e-07
923	36032	ENSMUSG00000032300	74211	1700017B05Rik	RIKEN cDNA 1700017B05 gene	1.03702	1.03706	7.62349	1.05672e-08	1.24254e-07
924	47806	ENSMUSG00000083083	100416730	Gm15382	RAS related protein 1b pseudogene	-1.52684	-1.53125	1.32045	1.05854e-08	1.24333e-07
925	1700	ENSMUSG00000040848	108735	Sft2d2	SFT2 domain containing 2	0.89331	0.893363	6.65357	1.10998e-08	1.30233e-07
926	38881	ENSMUSG00000020326	12450	Ccng1	cyclin G1	0.930161	0.930195	7.3649	1.11305e-08	1.30453e-07
927	40601	ENSMUSG00000005043	27029	Sgsh	N-sulfoglucosamine sulfohydrolase (sulfamidase)	-1.03914	-1.03962	3.7541	1.16646e-08	1.36565e-07
928	48405	ENSMUSG00000042632	53357	Pla2g6	phospholipase A2, group VI	1.02919	1.02957	4.03717	1.24966e-08	1.46148e-07
929	55701	ENSMUSG00000024855	107975	Pacs1	phosphofurin acidic cluster sorting protein 1	-0.926873	-0.926932	6.56791	1.36752e-08	1.5976e-07
930	39017	ENSMUSG00000006920	14055	Ezh1	enhancer of zeste 1 polycomb repressive complex 2 subunit	-0.909993	-0.910087	5.87147	1.4771e-08	1.72376e-07
931	15897	ENSMUSG00000037306	230815	Man1c1	mannosidase, alpha, class 1C, member 1	1.5739	1.57926	1.05573	1.51222e-08	1.76285e-07
932	2754	ENSMUSG00000026080	98388	Chst10	carbohydrate sulfotransferase 10	-1.04518	-1.0453	5.80186	1.53386e-08	1.78616e-07
933	38337	ENSMUSG00000038217	380712	Tlcd2	TLC domain containing 2	1.15046	1.15152	2.77607	1.66802e-08	1.93865e-07
934	16941	ENSMUSG00000072612	639281	Gm10382	predicted gene 10382	1.3193	1.32026	3.43699	1.66838e-08	1.93865e-07
935	4777	ENSMUSG00000034906	215387	Ncaph	non-SMC condensin I complex, subunit H	0.983377	0.983471	6.02775	1.6802e-08	1.95028e-07
936	40238	ENSMUSG00000013418	14422	B4galnt2	beta-1,4-N-acetyl-galactosaminyl transferase 2	-1.16297	-1.1643	2.48847	1.86517e-08	2.16268e-07
937	28533	ENSMUSG00000036019	278279	Tmtc2	transmembrane and tetratricopeptide repeat containing 2	1.5229	1.52798	1.05453	1.95148e-08	2.26035e-07
938	19273	ENSMUSG00000029470	18438	P2rx4	purinergic receptor P2X, ligand-gated ion channel 4	-1.0101	-1.01026	5.31815	2.07767e-08	2.4021e-07
939	10763	ENSMUSG00000015745	67220	Plekho1	pleckstrin homology domain containing, family O member 1	-0.961974	-0.962019	7.00492	2.07829e-08	2.4021e-07
940	14993	ENSMUSG00000035517	100121	Tdrd7	tudor domain containing 7	-0.97234	-0.97265	4.26024	2.08894e-08	2.41183e-07
941	31062	ENSMUSG00000031861	53978	Lpar2	lysophosphatidic acid receptor 2	-0.984932	-0.985175	4.62858	2.13249e-08	2.4595e-07
942	40833	ENSMUSG00000001027	110880	Scn4a	sodium channel, voltage-gated, type IV, alpha	-1.32651	-1.32691	4.46842	2.2531e-08	2.59585e-07
943	51670	ENSMUSG00000024187	106581	Fam234a	family with sequence similarity 234, member A	-1.05565	-1.05632	3.29693	2.39549e-08	2.75697e-07
944	6088	ENSMUSG00000026987	407823	Baz2b	bromodomain adjacent to zinc finger domain, 2B	-0.950216	-0.950257	7.14062	2.55252e-08	2.93459e-07
945	16223	ENSMUSG00000029304	20750	Spp1	secreted phosphoprotein 1	1.42122	1.42413	1.75184	2.56329e-08	2.94385e-07
946	4574	ENSMUSG00000027654	71878	Fam83d	family with sequence similarity 83, member D	1.13692	1.13742	3.832	2.68151e-08	3.07637e-07
947	36913	ENSMUSG00000044229	244853	Nxpe4	neurexophilin and PC-esterase domain family, member 4	-1.24734	-1.24856	2.91228	2.70319e-08	3.09797e-07
948	7166	ENSMUSG00000027230	26427	Creb3l1	cAMP responsive element binding protein 3-like 1	1.44178	1.44677	0.974971	2.80064e-08	3.20626e-07
949	6268	ENSMUSG00000025314	19271	Ptprj	protein tyrosine phosphatase receptor type J	-0.94308	-0.943148	6.40555	2.81832e-08	3.2231e-07
950	42067	ENSMUSG00000038372	218138	Gmds	GDP-mannose 4, 6-dehydratase	1.00083	1.00119	4.095	2.8889e-08	3.30033e-07
951	47821	ENSMUSG00000098176	223648	Ccdc166	coiled-coil domain containing 166	-1.22393	-1.22534	2.50008	3.32476e-08	3.79428e-07
952	43879	ENSMUSG00000021670	15357	Hmgcr	3-hydroxy-3-methylglutaryl-Coenzyme A reductase	0.955345	0.955366	8.13411	3.37663e-08	3.84943e-07
953	37516	ENSMUSG00000074476	67629	Spc24	SPC24, NDC80 kinetochore complex component, homolog (S. cerevisiae)	1.01326	1.01343	5.26187	3.50497e-08	3.99155e-07
954	44329	ENSMUSG00000021286	68520	Zfyve21	zinc finger, FYVE domain containing 21	1.34896	1.35043	2.58422	3.56083e-08	4.05091e-07
955	38701	ENSMUSG00000037926	237860	Ssh2	slingshot protein phosphatase 2	-0.961748	-0.961787	7.20052	3.57828e-08	4.0665e-07
956	36854	ENSMUSG00000003402	19089	Prkcsh	protein kinase C substrate 80K-H	0.872949	0.87299	6.96636	3.58435e-08	4.06914e-07
957	49439	ENSMUSG00000022885	20440	St6gal1	beta galactoside alpha 2,6 sialyltransferase 1	0.974075	0.974093	8.37951	3.98577e-08	4.52012e-07
958	41107	ENSMUSG00000020897	20877	Aurkb	aurora kinase B	0.983343	0.983418	6.36272	4.14766e-08	4.69881e-07
959	50987	ENSMUSG00000048249	77128	Crebrf	CREB3 regulatory factor	-0.975827	-0.97593	5.86226	4.23095e-08	4.78817e-07
960	10026	ENSMUSG00000031349	18194	Nsdhl	NAD(P) dependent steroid dehydrogenase-like	0.96837	0.968491	5.61215	4.30508e-08	4.86698e-07
961	12016	ENSMUSG00000027883	76123	Gpsm2	G-protein signalling modulator 2 (AGS3-like, C. elegans)	1.12008	1.12095	3.02439	4.36277e-08	4.92707e-07
962	31348	ENSMUSG00000001995	244668	Sipa1l2	signal-induced proliferation-associated 1 like 2	-1.03695	-1.03729	4.22784	4.4805e-08	5.05477e-07
963	49864	ENSMUSG00000118559	432999	A930007A09Rik	RIKEN cDNA A930007A09 gene	-1.44571	-1.45111	0.910565	4.63889e-08	5.22803e-07
964	1344	ENSMUSG00000026603	226830	Smyd2	SET and MYND domain containing 2	1.16579	1.16709	2.54703	4.92236e-08	5.54175e-07
965	2397	ENSMUSG00000015316	27218	Slamf1	signaling lymphocytic activation molecule family member 1	-1.09364	-1.09413	3.89613	4.99989e-08	5.6232e-07
966	54460	ENSMUSG00000014504	66384	Srp19	signal recognition particle 19	0.900836	0.900908	6.23154	5.1262e-08	5.75928e-07
967	3802	ENSMUSG00000026669	70024	Mcm10	minichromosome maintenance 10 replication initiation factor	0.980704	0.980844	5.44068	5.13541e-08	5.76366e-07
968	4345	ENSMUSG00000027227	20322	Sord	sorbitol dehydrogenase	1.07998	1.08055	3.56286	5.38629e-08	6.03899e-07
969	32313	ENSMUSG00000054648	66869	Zfp869	zinc finger protein 869	-0.879063	-0.879139	6.11694	5.41866e-08	6.06901e-07
970	12929	ENSMUSG00000089417	115489854	Gm22009	predicted gene, 22009	-1.0803	-1.08089	3.67692	5.42852e-08	6.07379e-07
971	19554	ENSMUSG00000029860	22793	Zyx	zyxin	-0.936093	-0.936231	5.35963	5.52664e-08	6.1772e-07
972	54592	ENSMUSG00000051316	24074	Taf7	TATA-box binding protein associated factor 7	-0.932181	-0.932374	4.89706	5.74554e-08	6.41526e-07
973	38001	ENSMUSG00000036777	68743	Anln	anillin, actin binding protein	1.04154	1.04182	4.50766	5.8354e-08	6.5089e-07
974	40658	ENSMUSG00000121398	237887	Slfn10-ps	schlafen 10, pseudogene	1.24295	1.24504	1.94542	5.87687e-08	6.54843e-07
975	7421	ENSMUSG00000079499	76220	6530402F18Rik	RIKEN cDNA 6530402F18 gene	0.969513	0.969872	4.03803	5.93842e-08	6.61022e-07
976	11305	ENSMUSG00000105244	383923	Gm5281	eukaryotic translation initiation factor 2C, 2 pseudogene	-1.2226	-1.22384	2.7026	6.77697e-08	7.53591e-07
977	27398	ENSMUSG00000030589	233046	Rasgrp4	RAS guanyl releasing protein 4	1.21768	1.21864	3.06074	6.80473e-08	7.55904e-07
978	41687	ENSMUSG00000021371	76137	Mcur1	mitochondrial calcium uniporter regulator 1	-0.888197	-0.888323	5.39812	7.16286e-08	7.94225e-07
979	17650	ENSMUSG00000034855	15945	Cxcl10	C-X-C motif chemokine ligand 10	1.33966	1.34326	1.34475	7.16435e-08	7.94225e-07
980	47081	ENSMUSG00000022270	66270	Retreg1	reticulophagy regulator 1	-0.899612	-0.899672	6.50535	7.78112e-08	8.6172e-07
981	21538	ENSMUSG00000073002	53620	Vamp5	vesicle-associated membrane protein 5	-1.09494	-1.09579	3.02358	7.94336e-08	8.7879e-07
982	56101	ENSMUSG00000025154	71085	Arhgap19	Rho GTPase activating protein 19	0.97114	0.971247	5.84057	7.95266e-08	8.78922e-07
983	11150	ENSMUSG00000027865	14547	Gdap2	ganglioside-induced differentiation-associated-protein 2	0.918794	0.919005	4.71732	8.06128e-08	8.90021e-07
984	5801	ENSMUSG00000040084	12236	Bub1b	BUB1B, mitotic checkpoint serine/threonine kinase	0.992646	0.992704	6.76254	8.13281e-08	8.97006e-07
985	51456	ENSMUSG00000023067	12575	Cdkn1a	cyclin dependent kinase inhibitor 1A	1.20058	1.20123	3.89061	8.49183e-08	9.35653e-07
986	35687	ENSMUSG00000032116	16430	Stt3a	STT3, subunit of the oligosaccharyltransferase complex, homolog A (S. cerevisiae)	0.95976	0.959787	7.77851	8.51145e-08	9.36864e-07
987	14385	ENSMUSG00000042489	269582	Clspn	claspin	1.01765	1.01776	5.83443	8.82798e-08	9.7072e-07
988	11873	ENSMUSG00000047557	17035	Lxn	latexin	1.14846	1.1501	2.15731	9.00195e-08	9.88848e-07
989	19321	ENSMUSG00000029407	56041	Uso1	USO1 vesicle docking factor	0.900269	0.90033	6.47141	9.38818e-08	1.03023e-06
990	8138	ENSMUSG00000049804	100503043	Armcx4	armadillo repeat containing, X-linked 4	1.31802	1.32044	1.87679	9.89393e-08	1.08463e-06
991	11766	ENSMUSG00000042747	66059	Krtcap2	keratinocyte associated protein 2	0.986812	0.98687	6.71668	1.05392e-07	1.15386e-06
992	41094	ENSMUSG00000020279	16199	Il9r	interleukin 9 receptor	0.947527	0.947764	4.63788	1.05467e-07	1.15386e-06
993	47805	ENSMUSG00000036273	66725	Lrrk2	leucine-rich repeat kinase 2	-0.951897	-0.951925	7.65795	1.07148e-07	1.17107e-06
994	13413	ENSMUSG00000066043	100169	Phactr4	phosphatase and actin regulator 4	-0.952866	-0.953109	4.56877	1.0757e-07	1.1745e-06
995	43561	ENSMUSG00000093930	208715	Hmgcs1	3-hydroxy-3-methylglutaryl-Coenzyme A synthase 1	0.934489	0.934515	7.80206	1.10403e-07	1.20422e-06
996	2483	ENSMUSG00000026360	19735	Rgs2	regulator of G-protein signaling 2	-0.928043	-0.928145	5.87155	1.11903e-07	1.21936e-06
997	56677	ENSMUSG00000024799	73166	Tm7sf2	transmembrane 7 superfamily member 2	0.945698	0.94594	4.57589	1.12726e-07	1.2271e-06
998	28013	ENSMUSG00000020102	20503	Slc16a7	solute carrier family 16 (monocarboxylic acid transporters), member 7	-1.10031	-1.10144	2.62722	1.16937e-07	1.27166e-06
999	46890	ENSMUSG00000022205	20024	Sub1	SUB1 homolog, transcriptional regulator	0.950894	0.950905	9.14988	1.19603e-07	1.29935e-06
1000	40200	ENSMUSG00000000282	17428	Mnt	max binding protein	-0.970836	-0.97091	6.34056	1.26517e-07	1.37309e-06
1001	1053	ENSMUSG00000026039	68549	Sgo2a	shugoshin 2A	1.05933	1.06002	3.24693	1.36487e-07	1.47982e-06
1002	5074	ENSMUSG00000027171	228413	Prrg4	proline rich Gla (G-carboxyglutamic acid) 4 (transmembrane)	1.36237	1.36461	2.08575	1.4324e-07	1.55148e-06
1003	7629	ENSMUSG00000016427	54405	Ndufa1	NADH:ubiquinone oxidoreductase subunit A1	1.06554	1.06564	6.09424	1.43599e-07	1.55382e-06
1004	52434	ENSMUSG00000019579	28106	Mydgf	myeloid derived growth factor	0.893295	0.893386	5.88429	1.44133e-07	1.55804e-06
1005	25724	ENSMUSG00000058454	13360	Dhcr7	7-dehydrocholesterol reductase	0.88508	0.88515	6.22265	1.4761e-07	1.59404e-06
1006	26555	ENSMUSG00000056144	94094	Trim34a	tripartite motif-containing 34A	-0.929455	-0.929521	6.42501	1.51488e-07	1.6343e-06
1007	13695	ENSMUSG00000037242	29876	Clic4	chloride intracellular channel 4	0.879133	0.879154	7.9522	1.53654e-07	1.65601e-06
1008	45627	ENSMUSG00000021135	20493	Slc10a1	solute carrier family 10 (sodium/bile acid cotransporter family), member 1	1.36444	1.36675	2.16594	1.63707e-07	1.76261e-06
1009	46895	ENSMUSG00000035828	223775	Pim3	proviral integration site 3	-1.10422	-1.10436	5.74405	1.74794e-07	1.88012e-06
1010	24057	ENSMUSG00000030641	74041	Ddias	DNA damage-induced apoptosis suppressor	1.02133	1.02181	3.73087	1.80632e-07	1.94098e-06
1011	33162	ENSMUSG00000042156	66573	Dzip1	DAZ interacting protein 1	1.44326	1.44795	1.09309	1.82641e-07	1.96063e-06
1012	7657	ENSMUSG00000050921	78826	P2ry10	purinergic receptor P2Y, G-protein coupled 10	-0.905213	-0.905266	6.68905	2.00975e-07	2.15532e-06
1013	9986	ENSMUSG00000031425	18823	Plp1	proteolipid protein (myelin) 1	-1.20746	-1.20909	2.26022	2.05065e-07	2.19701e-06
1014	49606	ENSMUSG00000075254	77446	Heg1	heart development protein with EGF-like domains 1	-0.940248	-0.940308	6.57752	2.08029e-07	2.22656e-06
1015	42464	ENSMUSG00000021427	107513	Ssr1	signal sequence receptor, alpha	0.881288	0.88131	7.88093	2.18142e-07	2.3325e-06
1016	55463	ENSMUSG00000036223	66468	Ska1	spindle and kinetochore associated complex subunit 1	1.06773	1.06816	3.95002	2.45993e-07	2.62771e-06
1017	25494	ENSMUSG00000025324	11982	Atp10a	ATPase, class V, type 10A	1.15599	1.15725	2.54822	2.55675e-07	2.72845e-06
1018	12876	ENSMUSG00000027663	22401	Zmat3	zinc finger matrin type 3	0.959091	0.9593	4.78904	2.57926e-07	2.74978e-06
1019	2334	ENSMUSG00000039395	381269	Mreg	melanoregulin	-1.28787	-1.28808	5.26988	2.64226e-07	2.81417e-06
1020	44330	ENSMUSG00000021256	238328	Vash1	vasohibin 1	1.42302	1.42694	1.82406	2.69406e-07	2.86653e-06
1021	51016	ENSMUSG00000014773	13388	Dll1	delta like canonical Notch ligand 1	-1.27321	-1.27505	2.23413	2.74245e-07	2.91517e-06
1022	15764	ENSMUSG00000050390	97130	C77080	expressed sequence C77080	1.15766	1.15921	2.25244	2.76626e-07	2.9376e-06
1023	12614	ENSMUSG00000074340	12659	Ovgp1	oviductal glycoprotein 1	-1.31359	-1.31717	1.31066	2.8036e-07	2.97434e-06
1024	35739	ENSMUSG00000038379	22137	Ttk	Ttk protein kinase	0.946417	0.946683	4.46491	2.89624e-07	3.06832e-06
1025	6113	ENSMUSG00000026914	59029	Psmd14	proteasome (prosome, macropain) 26S subunit, non-ATPase, 14	0.918309	0.918348	7.14273	2.89784e-07	3.06832e-06
1026	13127	ENSMUSG00000028795	66264	Ccdc28b	coiled coil domain containing 28B	1.03075	1.03103	4.46883	3.00322e-07	3.17679e-06
1027	33570	ENSMUSG00000022010	21807	Tsc22d1	TSC22 domain family, member 1	-1.09157	-1.09218	3.73066	3.04893e-07	3.22201e-06
1028	56457	ENSMUSG00000064105	94219	Cnnm2	cyclin M2	1.14975	1.15125	2.28762	3.11757e-07	3.29134e-06
1029	41518	ENSMUSG00000094248	665433	H2ac23	H2A clustered histone 23	1.12497	1.12536	4.2062	3.20536e-07	3.38073e-06
1030	8837	ENSMUSG00000015217	15354	Hmgb3	high mobility group box 3	0.894483	0.894683	4.74491	3.2517e-07	3.42628e-06
1031	56682	ENSMUSG00000024791	67849	Cdca5	cell division cycle associated 5	0.891156	0.891287	5.35898	3.26617e-07	3.43819e-06
1032	18003	ENSMUSG00000064267	74096	Hvcn1	hydrogen voltage-gated channel 1	-0.914275	-0.914322	6.91973	3.31744e-07	3.48877e-06
1033	1338	ENSMUSG00000026604	19250	Ptpn14	protein tyrosine phosphatase, non-receptor type 14	-1.31881	-1.32047	2.44002	3.33448e-07	3.5033e-06
1034	39768	ENSMUSG00000050965	18750	Prkca	protein kinase C, alpha	0.946089	0.946267	5.02756	3.35228e-07	3.5186e-06
1035	39247	ENSMUSG00000025130	18453	P4hb	prolyl 4-hydroxylase, beta polypeptide	0.930843	0.930856	8.82808	3.36767e-07	3.52849e-06
1036	3805	ENSMUSG00000026672	71648	Optn	optineurin	0.932046	0.932222	4.99717	3.3682e-07	3.52849e-06
1037	1962	ENSMUSG00000026283	66262	Ing5	inhibitor of growth family, member 5	-0.962395	-0.962553	5.20422	3.50139e-07	3.66447e-06
1038	31945	ENSMUSG00000034189	72552	Hsdl1	hydroxysteroid dehydrogenase like 1	-0.859255	-0.85938	5.36409	3.79348e-07	3.96635e-06
1039	4578	ENSMUSG00000026779	67121	Mastl	microtubule associated serine/threonine kinase-like	1.01711	1.01758	3.74566	3.94502e-07	4.12082e-06
1040	21792	ENSMUSG00000119951	108169148	Gm46961	predicted gene, 46961	1.20918	1.21153	1.73129	3.95506e-07	4.12734e-06
1041	21691	ENSMUSG00000029767	12321	Calu	calumenin	0.906466	0.906511	6.92481	4.05142e-07	4.22383e-06
1042	17397	ENSMUSG00000038072	231050	Galnt11	polypeptide N-acetylgalactosaminyltransferase 11	-0.908736	-0.908943	4.72656	4.14746e-07	4.31981e-06
1043	38206	ENSMUSG00000032515	215418	Csrnp1	cysteine-serine-rich nuclear protein 1	-0.946344	-0.946377	7.55231	4.26359e-07	4.43651e-06
1044	30829	ENSMUSG00000037725	80986	Ckap2	cytoskeleton associated protein 2	0.960093	0.960336	4.57972	4.34007e-07	4.51176e-06
1045	38779	ENSMUSG00000020806	217344	Rhbdf2	rhomboid 5 homolog 2	-0.894509	-0.894641	5.33371	4.3836e-07	4.55265e-06
1046	42858	ENSMUSG00000095105	171211	Edaradd	EDAR associated via death domain	-1.04411	-1.04448	4.09144	4.44928e-07	4.61644e-06
1047	22009	ENSMUSG00000029992	14583	Gfpt1	glutamine fructose-6-phosphate transaminase 1	0.912019	0.912086	6.35742	4.46475e-07	4.62807e-06
1048	46614	ENSMUSG00000022364	210544	Tbc1d31	TBC1 domain family, member 31	0.933612	0.933815	4.79173	4.55568e-07	4.71782e-06
1049	2878	ENSMUSG00000087213	69941	2810408I11Rik	RIKEN cDNA 2810408I11 gene	1.32218	1.32505	1.6213	4.5988e-07	4.75794e-06
1050	28670	ENSMUSG00000020205	21664	Phlda1	pleckstrin homology like domain, family A, member 1	1.13623	1.13711	3.15192	4.69104e-07	4.84471e-06
1051	38533	ENSMUSG00000020914	21973	Top2a	topoisomerase (DNA) II alpha	0.941713	0.941728	8.60535	4.6916e-07	4.84471e-06
1052	14945	ENSMUSG00000028480	384009	Glipr2	GLI pathogenesis-related 2	0.857701	0.857858	5.01497	4.7486e-07	4.89891e-06
1053	19812	ENSMUSG00000041540	20678	Sox5	SRY (sex determining region Y)-box 5	1.07115	1.07205	2.89883	4.81231e-07	4.95992e-06
1054	6168	ENSMUSG00000027379	12235	Bub1	BUB1, mitotic checkpoint serine/threonine kinase	0.967592	0.967707	5.71958	5.51196e-07	5.67565e-06
1055	4663	ENSMUSG00000076441	11898	Ass1	argininosuccinate synthetase 1	0.868037	0.868211	4.89337	5.51873e-07	5.67723e-06
1056	37018	ENSMUSG00000031969	66948	Acad8	acyl-Coenzyme A dehydrogenase family, member 8	1.06547	1.06646	2.72985	5.90095e-07	6.06468e-06
1057	48613	ENSMUSG00000022671	72083	Mzt2	mitotic spindle organizing protein 2	0.982589	0.982999	3.86145	5.97186e-07	6.13175e-06
1058	16581	ENSMUSG00000008090	116701	Fgfrl1	fibroblast growth factor receptor-like 1	-1.41322	-1.4175	1.17906	5.99208e-07	6.14669e-06
1059	45170	ENSMUSG00000048285	319710	Frmd6	FERM domain containing 6	-1.06677	-1.06768	2.88235	6.021e-07	6.17053e-06
1060	40861	ENSMUSG00000002055	54141	Spag5	sperm associated antigen 5	1.03873	1.03884	5.92568	6.17535e-07	6.32275e-06
1061	18788	ENSMUSG00000037313	21335	Tacc3	transforming, acidic coiled-coil containing protein 3	0.911612	0.911669	6.59857	6.18731e-07	6.32901e-06
1062	22901	ENSMUSG00000057229	66349	Dmac2	distal membrane arm assembly complex 2	-0.872112	-0.872181	6.25586	6.22538e-07	6.36196e-06
1063	44666	ENSMUSG00000043998	217664	Mgat2	mannoside acetylglucosaminyltransferase 2	0.886923	0.886989	6.31869	6.44599e-07	6.58121e-06
1064	982	ENSMUSG00000087691	102640368	Cd55os	CD55 molecule, opposite strand sequence	-1.30957	-1.31135	2.351	6.7925e-07	6.92848e-06
1065	56243	ENSMUSG00000100615	433221	Gm5511	heat shock protein 90, alpha (cytosolic), class A member 1 pseudogene	-1.35013	-1.35484	0.998215	6.95724e-07	7.08985e-06
1066	39090	ENSMUSG00000017146	12189	Brca1	breast cancer 1, early onset	0.965248	0.965391	5.38528	7.111e-07	7.23974e-06
1067	43280	ENSMUSG00000069273	319151	H3c6	H3 clustered histone 6	1.14904	1.15078	2.06975	7.26439e-07	7.38898e-06
1068	56496	ENSMUSG00000053617	14218	Sh3pxd2a	SH3 and PX domains 2A	-0.974398	-0.974514	5.77118	7.4505e-07	7.56668e-06
1069	7301	ENSMUSG00000051817	20667	Sox12	SRY (sex determining region Y)-box 12	-1.06216	-1.06261	3.86307	7.45303e-07	7.56668e-06
1070	38952	ENSMUSG00000057098	13591	Ebf1	early B cell factor 1	-0.95434	-0.954357	8.38692	7.62791e-07	7.73698e-06
1071	49327	ENSMUSG00000063445	67824	Nmral1	NmrA-like family domain containing 1	0.894607	0.894738	5.36193	7.67351e-07	7.77596e-06
1072	55996	ENSMUSG00000032946	19395	Rasgrp2	RAS, guanyl releasing protein 2	-0.934691	-0.934727	7.26659	7.76605e-07	7.86241e-06
1073	16510	ENSMUSG00000001082	68294	Mfsd10	major facilitator superfamily domain containing 10	0.85706	0.857137	6.04689	7.80176e-07	7.89119e-06
1074	15777	ENSMUSG00000049225	381511	Pdp1	pyruvate dehydrogenase phosphatase catalytic subunit 1	-1.0809	-1.08203	2.58999	7.97291e-07	8.0568e-06
1075	26786	ENSMUSG00000037020	233064	Wdr62	WD repeat domain 62	1.01532	1.01563	4.31561	8.34398e-07	8.41637e-06
1076	43310	ENSMUSG00000058258	319554	Idi1	isopentenyl-diphosphate delta isomerase	1.07097	1.07111	5.68125	8.34425e-07	8.41637e-06
1077	43290	ENSMUSG00000051627	50709	H1f4	H1.4 linker histone, cluster member	1.03391	1.03487	2.74014	8.57605e-07	8.64215e-06
1078	50892	ENSMUSG00000023832	110460	Acat2	acetyl-Coenzyme A acetyltransferase 2	0.896695	0.896782	5.97288	8.8186e-07	8.87832e-06
1079	21401	ENSMUSG00000042599	338523	Kdm7a	lysine (K)-specific demethylase 7A	-0.928247	-0.928301	6.70151	9.082e-07	9.13502e-06
1080	31970	ENSMUSG00000031821	272551	Gins2	GINS complex subunit 2	0.921776	0.922049	4.35096	9.30505e-07	9.35072e-06
1081	34546	ENSMUSG00000068417	667034	Pnp2	purine-nucleoside phosphorylase 2	1.3028	1.30668	1.16359	9.40405e-07	9.44146e-06
1082	38499	ENSMUSG00000058756	21833	Thra	thyroid hormone receptor alpha	-0.991103	-0.991546	3.80267	9.61921e-07	9.64855e-06
1083	37311	ENSMUSG00000043773	69430	1700048O20Rik	RIKEN cDNA 1700048O20 gene	0.989459	0.990032	3.41905	9.89653e-07	9.91754e-06
1084	2651	ENSMUSG00000038235	16456	F11r	F11 receptor	1.29497	1.29831	1.38815	1.00131e-06	1.00251e-05
1085	18486	ENSMUSG00000018143	17135	Mafk	v-maf musculoaponeurotic fibrosarcoma oncogene family, protein K (avian)	-0.871189	-0.871259	6.28988	1.0287e-06	1.02898e-05
1086	4600	ENSMUSG00000070544	21969	Top1	topoisomerase (DNA) I	0.92171	0.921727	8.39348	1.04615e-06	1.04548e-05
1087	12483	ENSMUSG00000015850	229595	Adamtsl4	ADAMTS-like 4	1.2992	1.30181	1.71172	1.06661e-06	1.06491e-05
1088	40699	ENSMUSG00000025384	71885	Faap100	Fanconi anemia core complex associated protein 100	-0.958303	-0.958753	3.69836	1.06756e-06	1.06491e-05
1089	13422	ENSMUSG00000028893	230784	Sesn2	sestrin 2	0.987438	0.987645	4.90056	1.12233e-06	1.11852e-05
1090	9061	ENSMUSG00000034311	16571	Kif4	kinesin family member 4	1.04769	1.04784	5.47074	1.15027e-06	1.14531e-05
1091	15894	ENSMUSG00000078521	69885	Aunip	aurora kinase A and ninein interacting protein	1.07981	1.08084	2.73217	1.18132e-06	1.17515e-05
1092	35587	ENSMUSG00000032042	67398	Srpr	signal recognition particle receptor ('docking protein')	0.883344	0.883377	7.29766	1.19948e-06	1.19212e-05
1093	16072	ENSMUSG00000029467	11938	Atp2a2	ATPase, Ca++ transporting, cardiac muscle, slow twitch 2	0.857143	0.857167	7.74249	1.22487e-06	1.21624e-05
1094	6059	ENSMUSG00000026826	18227	Nr4a2	nuclear receptor subfamily 4, group A, member 2	-1.43159	-1.43332	2.87452	1.25926e-06	1.24924e-05
1095	26299	ENSMUSG00000005553	11944	Atp4a	ATPase, H+/K+ exchanging, gastric, alpha polypeptide	1.28274	1.28618	1.2957	1.29755e-06	1.28605e-05
1096	117	ENSMUSG00000025912	17864	Mybl1	myeloblastosis oncogene-like 1	1.06654	1.06732	3.07599	1.30919e-06	1.29641e-05
1097	24303	ENSMUSG00000035458	21954	Tnni3	troponin I, cardiac 3	1.2759	1.27973	1.15339	1.33162e-06	1.31742e-05
1098	19212	ENSMUSG00000044827	21897	Tlr1	toll-like receptor 1	-0.858043	-0.858101	6.44644	1.36525e-06	1.34946e-05
1099	29706	ENSMUSG00000058297	94214	Spock2	sparc/osteonectin, cwcv and kazal-like domains proteoglycan 2	1.21627	1.2192	1.4429	1.37216e-06	1.35506e-05
1100	12781	ENSMUSG00000038205	108097	Prkab2	protein kinase, AMP-activated, beta 2 non-catalytic subunit	-0.940361	-0.940588	4.67053	1.40835e-06	1.38953e-05
1101	29710	ENSMUSG00000020101	74048	Vsir	V-set immunoregulatory receptor	1.2698	1.26993	6.14795	1.45281e-06	1.4321e-05
1102	30471	ENSMUSG00000031628	12367	Casp3	caspase 3	0.87434	0.874404	6.36586	1.47272e-06	1.45041e-05
1103	41129	ENSMUSG00000043419	80515	Rnf227	ring finger protein 227	-1.29459	-1.29628	2.36806	1.50347e-06	1.47935e-05
1104	41540	ENSMUSG00000062727	319184	H2bc12	H2B clustered histone 12	1.32224	1.3259	1.29456	1.51565e-06	1.48997e-05
1105	56141	ENSMUSG00000024660	16319	Incenp	inner centromere protein	0.935621	0.935667	6.98307	1.58095e-06	1.55276e-05
1106	6646	ENSMUSG00000027074	58207	Slc43a3	solute carrier family 43, member 3	0.888834	0.888901	6.32341	1.59328e-06	1.56346e-05
1107	28396	ENSMUSG00000002147	20852	Stat6	signal transducer and activator of transcription 6	-0.831304	-0.831331	7.52695	1.59607e-06	1.56479e-05
1108	47676	ENSMUSG00000037003	209039	Tns2	tensin 2	1.53737	1.54341	0.906198	1.60593e-06	1.57303e-05
1109	46262	ENSMUSG00000021226	171210	Acot2	acyl-CoA thioesterase 2	-0.880506	-0.880754	4.42001	1.62859e-06	1.59378e-05
1110	34799	ENSMUSG00000021880	78416	Rnase6	ribonuclease, RNase A family, 6	-0.913991	-0.91407	6.1016	1.64731e-06	1.61065e-05
1111	45814	ENSMUSG00000020605	58240	Hs1bp3	HCLS1 binding protein 3	-1.05028	-1.05108	3.04024	1.6713e-06	1.63264e-05
1112	37008	ENSMUSG00000043953	54199	Ccrl2	C-C motif chemokine receptor-like 2	1.09401	1.09483	3.0586	1.69053e-06	1.64994e-05
1113	18111	ENSMUSG00000005057	23921	Sh2b2	SH2B adaptor protein 2	-1.14827	-1.14934	2.76631	1.75682e-06	1.7131e-05
1114	2353	ENSMUSG00000026189	111175	Pecr	peroxisomal trans-2-enoyl-CoA reductase	1.02519	1.02578	3.41761	1.79823e-06	1.7519e-05
1115	20400	ENSMUSG00000058446	387524	Znrf2	zinc and ring finger 2	-0.832339	-0.832411	6.1102	1.84626e-06	1.79708e-05
1116	30157	ENSMUSG00000031618	110784	Nr3c2	nuclear receptor subfamily 3, group C, member 2	-1.45995	-1.46564	0.894495	1.89275e-06	1.84068e-05
1117	54720	ENSMUSG00000024487	67180	Yipf5	Yip1 domain family, member 5	0.898498	0.898598	5.75921	1.94565e-06	1.89044e-05
1118	14590	ENSMUSG00000028278	52187	Rragd	Ras-related GTP binding D	-1.27859	-1.28119	1.83525	2.11228e-06	2.0505e-05
1119	225	ENSMUSG00000032883	74205	Acsl3	acyl-CoA synthetase long-chain family member 3	0.923143	0.923245	5.76234	2.13537e-06	2.07106e-05
1120	15093	ENSMUSG00000028420	52076	Tmem38b	transmembrane protein 38B	0.986322	0.986917	3.3397	2.21482e-06	2.1462e-05
1121	9878	ENSMUSG00000037217	20964	Syn1	synapsin I	1.27337	1.27647	1.45432	2.26794e-06	2.19571e-05
1122	49477	ENSMUSG00000065979	223978	Cpped1	calcineurin-like phosphoesterase domain containing 1	1.00497	1.00568	3.1094	2.27765e-06	2.20315e-05
1123	15888	ENSMUSG00000037366	100163	Pafah2	platelet-activating factor acetylhydrolase 2	1.06389	1.06531	2.21492	2.29744e-06	2.22032e-05
1124	30540	ENSMUSG00000071176	234094	Arhgef10	Rho guanine nucleotide exchange factor 10	1.07267	1.07357	2.89167	2.32716e-06	2.24704e-05
1125	29151	ENSMUSG00000000901	17385	Mmp11	matrix metallopeptidase 11	-1.14053	-1.14271	1.75026	2.354e-06	2.27093e-05
1126	29141	ENSMUSG00000001666	13202	Ddt	D-dopachrome tautomerase	0.968034	0.968369	4.13948	2.38143e-06	2.29536e-05
1127	43276	ENSMUSG00000114456	319182	H2bc9	H2B clustered histone 9	1.24229	1.24605	1.13182	2.42746e-06	2.33764e-05
1128	30606	ENSMUSG00000039396	234258	Neil3	nei like 3 (E. coli)	0.936339	0.936616	4.38689	2.47689e-06	2.38313e-05
1129	55662	ENSMUSG00000024867	18719	Pip5k1b	phosphatidylinositol-4-phosphate 5-kinase, type 1 beta	-0.966733	-0.967361	3.23423	2.49371e-06	2.39719e-05
1130	10930	ENSMUSG00000074604	211666	Mgst2	microsomal glutathione S-transferase 2	0.957013	0.957233	4.74501	2.57283e-06	2.47106e-05
1131	23729	ENSMUSG00000044030	272359	Irf2bp1	interferon regulatory factor 2 binding protein 1	-0.841161	-0.841291	5.26707	2.69583e-06	2.5869e-05
1132	39687	ENSMUSG00000061666	66569	Gdpd1	glycerophosphodiester phosphodiesterase domain containing 1	1.30071	1.305	1.00991	2.76202e-06	2.64807e-05
1133	4742	ENSMUSG00000027011	22193	Ube2e3	ubiquitin-conjugating enzyme E2E 3	0.865806	0.865938	5.30122	2.80312e-06	2.6851e-05
1134	52117	ENSMUSG00000045038	18754	Prkce	protein kinase C, epsilon	-0.889661	-0.889727	6.33744	3.00127e-06	2.87238e-05
1135	31397	ENSMUSG00000051495	270110	Irf2bp2	interferon regulatory factor 2 binding protein 2	-0.838363	-0.838402	6.97601	3.00821e-06	2.87648e-05
1136	11990	ENSMUSG00000050947	229715	Amigo1	adhesion molecule with Ig like domain 1	-1.14457	-1.14702	1.5976	3.0125e-06	2.87805e-05
1137	40570	ENSMUSG00000018774	12514	Cd68	CD68 antigen	1.14269	1.14305	4.34025	3.20855e-06	3.06265e-05
1138	35332	ENSMUSG00000022021	56419	Diaph3	diaphanous related formin 3	1.02727	1.02752	4.70759	3.32606e-06	3.17203e-05
1139	16741	ENSMUSG00000056602	320365	Fry	FRY microtubule binding protein	-1.03093	-1.03118	4.65377	3.34831e-06	3.19045e-05
1140	43283	ENSMUSG00000058385	319181	H2bc8	H2B clustered histone 8	1.18978	1.19211	1.75207	3.38735e-06	3.22482e-05
1141	4252	ENSMUSG00000004085	65964	Map3k20	mitogen-activated protein kinase kinase kinase 20	0.945795	0.946207	3.80065	3.40976e-06	3.24331e-05
1142	1919	ENSMUSG00000026683	66977	Nuf2	NUF2, NDC80 kinetochore complex component	0.92294	0.923067	5.48241	3.42003e-06	3.25022e-05
1143	32857	ENSMUSG00000037544	218977	Dlgap5	DLG associated protein 5	0.966598	0.966721	5.62916	3.4666e-06	3.2916e-05
1144	17214	ENSMUSG00000041930	433940	Fam222a	family with sequence similarity 222, member A	-1.09853	-1.09984	2.43428	3.51889e-06	3.33833e-05
1145	5867	ENSMUSG00000027323	19361	Rad51	RAD51 recombinase	0.878591	0.878706	5.53593	3.58682e-06	3.3998e-05
1146	55173	ENSMUSG00000024232	68010	Bambi	BMP and activin membrane-bound inhibitor	-1.18577	-1.18755	2.171	3.61143e-06	3.42014e-05
1147	45895	ENSMUSG00000011148	11565	Adss1	adenylosuccinate synthase 1	0.989457	0.989851	3.92932	3.76163e-06	3.55928e-05
1148	37158	ENSMUSG00000032220	71602	Myo1e	myosin IE	-0.864546	-0.864577	7.41844	3.77356e-06	3.56746e-05
1149	49699	ENSMUSG00000034206	77782	Polq	polymerase (DNA directed), theta	0.915952	0.916162	4.77047	3.86074e-06	3.6467e-05
1150	54485	ENSMUSG00000003779	19348	Kif20a	kinesin family member 20A	1.06314	1.06329	5.50539	3.88212e-06	3.66371e-05
1151	32448	ENSMUSG00000025809	16412	Itgb1	integrin beta 1 (fibronectin receptor beta)	0.849322	0.849345	7.75714	3.90955e-06	3.68639e-05
1152	50471	ENSMUSG00000073421	14961	H2-Ab1	histocompatibility 2, class II antigen A, beta 1	-0.892983	-0.892987	10.6295	3.93714e-06	3.70919e-05
1153	11432	ENSMUSG00000027555	71934	Car13	carbonic anhydrase 13	1.05045	1.0511	3.33604	3.96295e-06	3.73026e-05
1154	17552	ENSMUSG00000106464	414111	C130083M11Rik	RIKEN cDNA C130083M11 gene	1.39806	1.40177	1.40552	4.18545e-06	3.93628e-05
1155	18884	ENSMUSG00000029516	12704	Cit	citron	0.892701	0.892798	5.85723	4.21131e-06	3.95717e-05
1156	42308	ENSMUSG00000033781	142688	Asb13	ankyrin repeat and SOCS box-containing 13	-0.88499	-0.885167	4.90619	4.2812e-06	4.01936e-05
1157	17046	ENSMUSG00000051022	15476	Hs3st1	heparan sulfate (glucosamine) 3-O-sulfotransferase 1	-1.29947	-1.29999	4.16067	4.4738e-06	4.19633e-05
1158	28658	ENSMUSG00000019768	13982	Esr1	estrogen receptor 1 (alpha)	-1.19869	-1.2019	1.30581	4.47742e-06	4.19633e-05
1159	1303	ENSMUSG00000055184	108900	Fam72a	family with sequence similarity 72, member A	0.995602	0.996402	2.9486	4.4949e-06	4.20907e-05
1160	46603	ENSMUSG00000058794	18022	Nfe2	nuclear factor, erythroid derived 2	1.17306	1.17489	2.24773	4.60865e-06	4.31187e-05
1161	19034	ENSMUSG00000025747	22171	Tyms	thymidylate synthase	0.873189	0.873318	5.3545	4.64521e-06	4.34233e-05
1162	56171	ENSMUSG00000025192	93685	Entpd7	ectonucleoside triphosphate diphosphohydrolase 7	0.906616	0.906902	4.25163	4.69528e-06	4.38536e-05
1163	32806	ENSMUSG00000021945	76007	Zmym2	zinc finger, MYM-type 2	-0.821949	-0.82202	6.11031	4.79901e-06	4.47839e-05
1164	21308	ENSMUSG00000038871	12183	Bpgm	2,3-bisphosphoglycerate mutase	0.923968	0.924146	4.95414	4.87038e-06	4.54109e-05
1165	45930	ENSMUSG00000037466	104732	Tedc1	tubulin epsilon and delta complex 1	0.851661	0.851812	5.07079	4.9345e-06	4.59692e-05
1166	2254	ENSMUSG00000038866	227449	Zcchc2	zinc finger, CCHC domain containing 2	-0.836556	-0.836615	6.40435	4.95796e-06	4.61481e-05
1167	30922	ENSMUSG00000031540	244349	Kat6a	K(lysine) acetyltransferase 6A	-0.872784	-0.872827	6.98118	4.96452e-06	4.61696e-05
1168	26909	ENSMUSG00000045752	56844	Tssc4	tumor-suppressing subchromosomal transferable fragment 4	0.835172	0.835274	5.58802	5.00711e-06	4.65059e-05
1169	55904	ENSMUSG00000024778	14102	Fas	Fas cell surface death receptor	0.978227	0.978574	4.09104	5.00925e-06	4.65059e-05
1170	56705	ENSMUSG00000037349	68323	Nudt22	nudix hydrolase 22	1.15929	1.16025	2.9422	5.02783e-06	4.66385e-05
1171	21976	ENSMUSG00000038252	68298	Ncapd2	non-SMC condensin I complex, subunit D2	0.897679	0.8977	8.06449	5.15814e-06	4.78064e-05
1172	40327	ENSMUSG00000018930	20303	Ccl4	C-C motif chemokine ligand 4	-2.12116	-2.12277	3.7826	5.23006e-06	4.84114e-05
1173	50717	ENSMUSG00000047407	21815	Tgif1	TGFB-induced factor homeobox 1	-0.880529	-0.880576	6.79978	5.23233e-06	4.84114e-05
1174	17211	ENSMUSG00000041939	17855	Mvk	mevalonate kinase	0.90175	0.90189	5.27403	5.37311e-06	4.96715e-05
1175	54500	ENSMUSG00000024357	81500	Sil1	SIL1 nucleotide exchange factor	0.837107	0.837268	4.95689	5.69187e-06	5.25735e-05
1176	47067	ENSMUSG00000045763	70350	Basp1	brain abundant, membrane attached signal protein 1	1.01504	1.01582	3.03194	5.70224e-06	5.26245e-05
1177	46272	ENSMUSG00000042523	105000	Dnal1	dynein, axonemal, light chain 1	1.15119	1.15342	1.71679	5.73822e-06	5.29115e-05
1178	20985	ENSMUSG00000030214	66857	Plbd1	phospholipase B domain containing 1	-0.851118	-0.85129	4.88383	6.07043e-06	5.59274e-05
1179	34239	ENSMUSG00000037580	14528	Gch1	GTP cyclohydrolase 1	-0.884705	-0.884868	5.0662	6.28286e-06	5.78354e-05
1180	33207	ENSMUSG00000034522	380912	Zfp395	zinc finger protein 395	-0.834127	-0.83422	5.76118	6.34134e-06	5.83242e-05
1181	47245	ENSMUSG00000044678	76486	Ly6k	lymphocyte antigen 6 family member K	1.09135	1.09252	2.5387	6.49233e-06	5.96624e-05
1182	39587	ENSMUSG00000020520	171212	Galnt10	polypeptide N-acetylgalactosaminyltransferase 10	-0.890439	-0.890707	4.32637	6.66923e-06	6.12361e-05
1183	40584	ENSMUSG00000041189	11443	Chrnb1	cholinergic receptor nicotinic beta 1 subunit	0.972899	0.973349	3.73358	6.70463e-06	6.15092e-05
1184	46711	ENSMUSG00000022346	17869	Myc	myelocytomatosis oncogene	-0.963018	-0.963065	6.95719	6.73802e-06	6.17633e-05
1185	3232	ENSMUSG00000026131	13518	Dst	dystonin	1.0969	1.09833	2.2932	6.84068e-06	6.26514e-05
1186	35064	ENSMUSG00000022094	213053	Slc39a14	solute carrier family 39 (zinc transporter), member 14	0.92348	0.923696	4.69129	6.85877e-06	6.27641e-05
1187	24722	ENSMUSG00000030655	233789	Smg1	SMG1 nonsense mediated mRNA decay associated PI3K related kinase	-0.835244	-0.835262	8.04886	6.93352e-06	6.33947e-05
1188	3129	ENSMUSG00000025950	15926	Idh1	isocitrate dehydrogenase 1 (NADP+), soluble	0.877115	0.877394	4.25886	7.14734e-06	6.52946e-05
1189	49447	ENSMUSG00000033306	210126	Lpp	LIM domain containing preferred translocation partner in lipoma	-1.0159	-1.01617	4.5964	7.17724e-06	6.55126e-05
1190	18497	ENSMUSG00000032690	246728	Oas2	2'-5' oligoadenylate synthetase 2	-0.966812	-0.966962	5.34995	7.22671e-06	6.59088e-05
1191	33630	ENSMUSG00000057606	382864	Colq	collagen like tail subunit of asymmetric acetylcholinesterase	1.21406	1.21548	2.47474	7.31863e-06	6.6655e-05
1192	9982	ENSMUSG00000031422	56397	Morf4l2	mortality factor 4 like 2	0.819111	0.819137	7.5566	7.32081e-06	6.6655e-05
1193	25079	ENSMUSG00000046179	108961	E2f8	E2F transcription factor 8	0.908126	0.90829	5.09009	7.43215e-06	6.7612e-05
1194	3644	ENSMUSG00000026893	227960	Gca	grancalcin	0.939912	0.940461	3.38171	7.80845e-06	7.09758e-05
1195	51410	ENSMUSG00000040658	381101	Dnph1	2'-deoxynucleoside 5'-phosphate N-hydrolase 1	1.05447	1.05568	2.45873	8.1217e-06	7.37613e-05
1196	14070	ENSMUSG00000028530	16451	Jak1	Janus kinase 1	-0.824339	-0.824353	8.4667	8.21471e-06	7.45437e-05
1197	42406	ENSMUSG00000045410	56043	Akr1e1	aldo-keto reductase family 1, member E1	1.0337	1.03494	2.38007	8.38785e-06	7.60512e-05
1198	33232	ENSMUSG00000015968	12289	Cacna1d	calcium channel, voltage-dependent, L type, alpha 1D subunit	1.19539	1.19826	1.48759	8.39969e-06	7.6095e-05
1199	51591	ENSMUSG00000003929	224694	Zfp81	zinc finger protein 81	-0.891089	-0.891456	3.87022	8.43629e-06	7.63628e-05
1200	32457	ENSMUSG00000053560	15936	Ier2	immediate early response 2	-0.974001	-0.974026	7.97499	8.52974e-06	7.71364e-05
1201	41976	ENSMUSG00000021391	66336	Cenpp	centromere protein P	1.20873	1.21004	2.635	8.53596e-06	7.71364e-05
1202	48171	ENSMUSG00000016624	271305	Phf21b	PHD finger protein 21B	1.1853	1.18818	1.41043	8.77286e-06	7.92112e-05
1203	37019	ENSMUSG00000035443	77862	Thyn1	thymocyte nuclear protein 1	0.914084	0.914456	3.90633	9.28811e-06	8.37937e-05
1204	40917	ENSMUSG00000034773	217216	Hrob	homologous recombination factor with OB-fold	0.878048	0.878344	4.16593	9.34507e-06	8.42375e-05
1205	8170	ENSMUSG00000049047	71703	Armcx3	armadillo repeat containing, X-linked 3	0.958502	0.958946	3.70972	9.36517e-06	8.43487e-05
1206	42007	ENSMUSG00000076431	20677	Sox4	SRY (sex determining region Y)-box 4	-1.20481	-1.20666	2.22458	9.44255e-06	8.49751e-05
1207	827	ENSMUSG00000051590	22625	Map3k19	mitogen-activated protein kinase kinase kinase 19	-1.01612	-1.01665	3.6372	9.59741e-06	8.62778e-05
1208	26755	ENSMUSG00000046574	233210	Prr12	proline rich 12	-0.885878	-0.885973	5.83822	9.60321e-06	8.62778e-05
1209	10658	ENSMUSG00000028082	27059	Sh3d19	SH3 domain protein D19	1.08728	1.08911	1.89123	9.91202e-06	8.89786e-05
1210	33330	ENSMUSG00000034248	67712	Slc25a37	solute carrier family 25, member 37	-0.921298	-0.921354	6.63192	9.96839e-06	8.94106e-05
1211	5320	ENSMUSG00000033955	228140	Tnks1bp1	tankyrase 1 binding protein 1	-0.848438	-0.84859	5.09931	1.02616e-05	9.19648e-05
1212	15625	ENSMUSG00000034610	230594	Tut4	terminal uridylyl transferase 4	-0.821613	-0.821647	7.17048	1.02732e-05	9.19925e-05
1213	44345	ENSMUSG00000034168	238330	Irf2bpl	interferon regulatory factor 2 binding protein-like	-0.842496	-0.842564	6.21877	1.02999e-05	9.2156e-05
1214	25852	ENSMUSG00000091811	66300	Inafm1	InaF motif containing 1	-0.98331	-0.983679	4.02692	1.04177e-05	9.31324e-05
1215	35624	ENSMUSG00000036027	69809	Pou2af2	POU domain, class 2, associating factor 2	1.21469	1.21775	1.40682	1.04749e-05	9.35673e-05
1216	47682	ENSMUSG00000046897	68744	Zfp740	zinc finger protein 740	-0.805439	-0.805482	6.78099	1.05138e-05	9.38374e-05
1217	56246	ENSMUSG00000058470	666926	Gm8369	predicted gene 8369	-0.952881	-0.952924	7.0869	1.05787e-05	9.4339e-05
1218	13834	ENSMUSG00000001089	269593	Luzp1	leucine zipper protein 1	1.09096	1.09225	2.41631	1.0705e-05	9.53867e-05
1219	18222	ENSMUSG00000050822	243328	Slc29a4	solute carrier family 29 (nucleoside transporters), member 4	-1.29084	-1.29483	1.13374	1.07578e-05	9.57791e-05
1220	56723	ENSMUSG00000012443	16551	Kif11	kinesin family member 11	0.917853	0.917899	6.97408	1.1182e-05	9.94744e-05
1221	15497	ENSMUSG00000028957	18628	Per3	period circadian clock 3	-1.0382	-1.03926	2.61644	1.19113e-05	0.000105875
1222	31775	ENSMUSG00000055681	59042	Cope	coatomer protein complex, subunit epsilon	0.875126	0.875155	7.4704	1.21043e-05	0.000107503
1223	38876	ENSMUSG00000020328	52653	Nudcd2	NudC domain containing 2	0.844787	0.844901	5.47855	1.2137e-05	0.000107704
1224	56565	ENSMUSG00000025026	27360	Add3	adducin 3	-0.816146	-0.816175	7.36287	1.28613e-05	0.000114039
1225	41321	ENSMUSG00000018363	66313	Smurf2	SMAD specific E3 ubiquitin protein ligase 2	-0.845066	-0.845217	5.05307	1.2928e-05	0.000114536
1226	24839	ENSMUSG00000030708	69387	Dnajb13	DnaJ heat shock protein family (Hsp40) member B13	1.05073	1.05133	3.49836	1.31608e-05	0.000116504
1227	42905	ENSMUSG00000005397	18073	Nid1	nidogen 1	0.865883	0.866007	5.44603	1.32679e-05	0.000117356
1228	12221	ENSMUSG00000046999	68725	1110032F04Rik	RIKEN cDNA 1110032F04 gene	1.1175	1.1198	1.62729	1.33171e-05	0.000117696
1229	24972	ENSMUSG00000030577	12483	Cd22	CD22 antigen	-0.868421	-0.868427	9.71986	1.35372e-05	0.000119543
1230	51351	ENSMUSG00000000673	107766	Haao	3-hydroxyanthranilate 3,4-dioxygenase	-0.878732	-0.878787	6.58564	1.37982e-05	0.00012175
1231	40336	ENSMUSG00000043372	71059	Hexim2	hexamethylene bis-acetamide inducible 2	0.918598	0.919178	3.25311	1.39375e-05	0.000122879
1232	21485	ENSMUSG00000000693	16950	Loxl3	lysyl oxidase-like 3	1.19011	1.19349	1.18778	1.42279e-05	0.000125337
1233	2994	ENSMUSG00000104413	105244010	Gm37065	predicted gene, 37065	1.01894	1.02021	2.30702	1.45153e-05	0.000127765
1234	5686	ENSMUSG00000027429	27054	Sec23b	SEC23 homolog B, COPII coat complex component	0.84443	0.844482	6.5666	1.50492e-05	0.000132357
1235	42119	ENSMUSG00000021714	60411	Cenpk	centromere protein K	0.974372	0.974955	3.38574	1.52351e-05	0.000133884
1236	38988	ENSMUSG00000017802	67998	Retreg3	reticulophagy regulator family member 3	-0.814977	-0.815023	6.7176	1.52984e-05	0.000134331
1237	38139	ENSMUSG00000032369	22038	Plscr1	phospholipid scramblase 1	0.833881	0.833946	6.27187	1.54648e-05	0.000135683
1238	933	ENSMUSG00000026353	67812	Ubxn4	UBX domain protein 4	0.845521	0.845556	7.15742	1.59314e-05	0.000139663
1239	4519	ENSMUSG00000015839	18024	Nfe2l2	nuclear factor, erythroid derived 2, like 2	-0.81641	-0.816516	5.51495	1.59675e-05	0.000139867
1240	55366	ENSMUSG00000024597	20496	Slc12a2	solute carrier family 12, member 2	0.895666	0.895953	4.24292	1.64167e-05	0.000143686
1241	13565	ENSMUSG00000037553	503610	Zdhhc18	zinc finger, DHHC domain containing 18	-0.830358	-0.830375	8.20515	1.66342e-05	0.000145472
1242	7878	ENSMUSG00000055733	54561	Nap1l3	nucleosome assembly protein 1-like 3	1.25348	1.25727	1.1244	1.69226e-05	0.000147875
1243	809	ENSMUSG00000052331	329154	Ankrd44	ankyrin repeat domain 44	-0.833447	-0.833493	6.74408	1.73134e-05	0.000151168
1244	55577	ENSMUSG00000024610	16149	Cd74	CD74 antigen (invariant polypeptide of major histocompatibility complex, class II antigen-associated)	-0.859179	-0.85918	12.5895	1.74438e-05	0.000152185
1245	27648	ENSMUSG00000036875	327762	Dna2	DNA replication helicase/nuclease 2	0.923448	0.923794	4.03496	1.74901e-05	0.000152466
1246	28939	ENSMUSG00000062866	215789	Phactr2	phosphatase and actin regulator 2	1.06922	1.07087	2.02804	1.80769e-05	0.000157455
1247	50449	ENSMUSG00000072082	12449	Ccnf	cyclin F	0.873943	0.874078	5.34081	1.85702e-05	0.000161622
1248	33529	ENSMUSG00000068015	380916	Lrch1	leucine-rich repeats and calponin homology (CH) domain containing 1	-0.80831	-0.808381	6.06269	1.87102e-05	0.00016271
1249	56180	ENSMUSG00000036372	69038	Tmem258	transmembrane protein 258	0.855697	0.855754	6.51038	1.8755e-05	0.000162969
1250	40204	ENSMUSG00000042363	216551	Lgalsl	galectin like	1.11268	1.11474	1.76968	1.90203e-05	0.000165142
1251	15876	ENSMUSG00000028702	19366	Rad54l	RAD54 like (S. cerevisiae)	0.868375	0.868545	4.95724	1.96686e-05	0.000170634
1252	40896	ENSMUSG00000020857	18103	Nme2	NME/NM23 nucleoside diphosphate kinase 2	1.22767	1.2317	0.984419	1.97203e-05	0.000170946
1253	6817	ENSMUSG00000027454	69270	Gins1	GINS complex subunit 1	0.883954	0.884249	4.16965	1.98967e-05	0.000172338
1254	8767	ENSMUSG00000031337	17772	Mtm1	X-linked myotubular myopathy gene 1	-0.917469	-0.918013	3.35323	2.01477e-05	0.000174373
1255	23677	ENSMUSG00000049709	244202	Nlrp10	NLR family, pyrin domain containing 10	-1.03799	-1.03939	2.24952	2.07187e-05	0.000179171
1256	16440	ENSMUSG00000054520	24055	Sh3bp2	SH3-domain binding protein 2	-0.829647	-0.829693	6.7512	2.10852e-05	0.000182195
1257	39948	ENSMUSG00000034714	117160	Ttyh2	tweety family member 2	-1.17967	-1.18346	1.04457	2.20424e-05	0.000190315
1258	9053	ENSMUSG00000025037	17161	Maoa	monoamine oxidase A	1.11466	1.11736	1.39256	2.22302e-05	0.000191784
1259	19708	ENSMUSG00000030282	12764	Cmas	cytidine monophospho-N-acetylneuraminic acid synthetase	0.824694	0.824773	5.94885	2.26487e-05	0.000195239
1260	10221	ENSMUSG00000005968	22156	Tuft1	tuftelin 1	-1.11419	-1.1165	1.63592	2.28164e-05	0.000196529
1261	4355	ENSMUSG00000033256	435684	Shf	Src homology 2 domain containing F	-1.0762	-1.07833	1.67918	2.30008e-05	0.00019796
1262	10138	ENSMUSG00000054414	66500	Slc30a7	solute carrier family 30 (zinc transporter), member 7	0.835376	0.835491	5.41705	2.331e-05	0.000200315
1263	23745	ENSMUSG00000030410	13401	Dmwd	dystrophia myotonica-containing WD repeat motif	0.99628	0.996809	3.56118	2.33113e-05	0.000200315
1264	48157	ENSMUSG00000033697	223666	Arhgap39	Rho GTPase activating protein 39	-0.918323	-0.918803	3.55203	2.35253e-05	0.000201993
1265	55327	ENSMUSG00000096948	100043089	Gm4221	predicted gene 4221	-1.03889	-1.04016	2.37214	2.36083e-05	0.000202546
1266	42043	ENSMUSG00000021395	20729	Spin1	spindlin 1	-0.803671	-0.803724	6.45851	2.3797e-05	0.000204004
1267	14084	ENSMUSG00000028634	16656	Hivep3	human immunodeficiency virus type I enhancer binding protein 3	0.873383	0.873537	5.24642	2.38207e-05	0.000204046
1268	52084	ENSMUSG00000024399	16994	Ltb	lymphotoxin B	-0.927124	-0.927154	7.58961	2.41906e-05	0.000207051
1269	12884	ENSMUSG00000027669	14696	Gnb4	guanine nucleotide binding protein (G protein), beta 4	1.07266	1.07399	2.3448	2.4225e-05	0.000207182
1270	2039	ENSMUSG00000038421	98752	Fcrla	Fc receptor-like A	-0.829845	-0.829864	7.98244	2.48783e-05	0.000212601
1271	48230	ENSMUSG00000116165	57028	Pdxp	pyridoxal (pyridoxine, vitamin B6) phosphatase	-0.970637	-0.971255	3.28821	2.51302e-05	0.000214585
1272	28420	ENSMUSG00000044617	320080	Zbtb39	zinc finger and BTB domain containing 39	-0.927941	-0.928303	3.95442	2.53682e-05	0.000216448
1273	1434	ENSMUSG00000037474	76843	Dtl	denticleless E3 ubiquitin protein ligase	0.848401	0.848483	5.96257	2.54132e-05	0.000216661
1274	39407	ENSMUSG00000039208	210029	Metrnl	meteorin, glial cell differentiation regulator-like	1.42777	1.43277	1.12833	2.61452e-05	0.000222727
1275	27408	ENSMUSG00000090215	434218	Trim34b	tripartite motif-containing 34B	-1.19026	-1.19332	1.42018	2.62086e-05	0.000223092
1276	10462	ENSMUSG00000052544	20447	St6galnac3	ST6 (alpha-N-acetyl-neuraminyl-2,3-beta-galactosyl-1,3)-N-acetylgalactosaminide alpha-2,6-sialyltransferase 3	-1.06813	-1.06913	2.77086	2.63264e-05	0.000223919
1277	31560	ENSMUSG00000031672	14719	Got2	glutamatic-oxaloacetic transaminase 2, mitochondrial	0.803857	0.803883	7.53488	2.64101e-05	0.000224455
1278	41870	ENSMUSG00000006715	57441	Gmnn	geminin	0.817344	0.817447	5.5673	2.76117e-05	0.000234483
1279	18074	ENSMUSG00000039959	215114	Hip1	huntingtin interacting protein 1	-0.899327	-0.899785	3.61577	2.81847e-05	0.000239162
1280	40835	ENSMUSG00000001029	15896	Icam2	intercellular adhesion molecule 2	-0.880138	-0.880287	5.1444	2.8527e-05	0.000241878
1281	56671	ENSMUSG00000024807	74126	Syvn1	synovial apoptosis inhibitor 1, synoviolin	0.824543	0.824557	8.4976	2.8751e-05	0.000243587
1282	3895	ENSMUSG00000005233	66442	Spc25	SPC25, NDC80 kinetochore complex component, homolog (S. cerevisiae)	0.896033	0.896255	4.63224	3.03038e-05	0.000256542
1283	33580	ENSMUSG00000044350	210808	Lacc1	laccase domain containing 1	0.887869	0.88814	4.34207	3.09e-05	0.000261386
1284	18187	ENSMUSG00000029560	231834	Snx8	sorting nexin 8	-0.816644	-0.816687	6.79505	3.11129e-05	0.000262982
1285	2432	ENSMUSG00000033952	12316	Aspm	abnormal spindle microtubule assembly	1.0157	1.01581	5.84436	3.12791e-05	0.000264181
1286	38734	ENSMUSG00000020272	20868	Stk10	serine/threonine kinase 10	-0.846623	-0.846661	7.07891	3.14769e-05	0.000265645
1287	10932	ENSMUSG00000061143	433586	Maml3	mastermind like transcriptional coactivator 3	-0.979608	-0.980119	3.5678	3.18375e-05	0.000268479
1288	40277	ENSMUSG00000018669	80280	Cdk5rap3	CDK5 regulatory subunit associated protein 3	0.806756	0.806834	5.9354	3.20886e-05	0.000270387
1289	11597	ENSMUSG00000027843	19260	Ptpn22	protein tyrosine phosphatase, non-receptor type 22 (lymphoid)	0.801307	0.801351	6.73262	3.29554e-05	0.000277474
1290	15633	ENSMUSG00000028587	18392	Orc1	origin recognition complex, subunit 1	0.881834	0.882274	3.58437	3.37153e-05	0.000283653
1291	45851	ENSMUSG00000051235	209334	Gen1	GEN1, Holliday junction 5' flap endonuclease	0.843297	0.843478	4.8188	3.43817e-05	0.000289035
1292	1838	ENSMUSG00000026429	67196	Ube2t	ubiquitin-conjugating enzyme E2T	0.917104	0.917555	3.60963	3.4894e-05	0.000293115
1293	30388	ENSMUSG00000071103	69479	Cfap96	cilia and flagella associated protein 96	-1.04218	-1.04306	2.90506	3.49325e-05	0.000293212
1294	47812	ENSMUSG00000022575	69146	Gsdmd	gasdermin D	-0.870177	-0.870332	5.0868	3.57096e-05	0.000299503
1295	31527	ENSMUSG00000005410	17218	Mcm5	minichromosome maintenance complex component 5	0.837582	0.837605	7.81788	3.633e-05	0.000304471
1296	42052	ENSMUSG00000021709	59079	Erbin	Erbb2 interacting protein	-0.793632	-0.793666	7.08989	3.79664e-05	0.000317939
1297	45109	ENSMUSG00000021069	110095	Pygl	liver glycogen phosphorylase	-1.07259	-1.07461	1.79972	3.82945e-05	0.000320439
1298	35669	ENSMUSG00000032113	12649	Chek1	checkpoint kinase 1	0.886673	0.886854	4.88792	3.9906e-05	0.000333667
1299	51136	ENSMUSG00000067629	240057	Syngap1	synaptic Ras GTPase activating protein 1 homolog (rat)	1.01902	1.02032	2.29227	4.0268e-05	0.000336435
1300	19539	ENSMUSG00000076604	110759	Igkj1	immunoglobulin kappa joining 1	1.11369	1.11563	1.90003	4.18091e-05	0.000349042
1301	48831	ENSMUSG00000052917	66315	Senp7	SUMO1/sentrin specific peptidase 7	-0.801516	-0.801601	5.80921	4.1864e-05	0.000349232
1302	12848	ENSMUSG00000044080	20193	S100a1	S100 calcium binding protein A1	1.26957	1.27288	1.36873	4.30803e-05	0.000359102
1303	11038	ENSMUSG00000027746	67890	Ufm1	ubiquitin-fold modifier 1	0.81251	0.812582	6.08348	4.43267e-05	0.000369207
1304	28351	ENSMUSG00000025404	71750	R3hdm2	R3H domain containing 2	-0.822159	-0.822205	6.74151	4.48395e-05	0.000373193
1305	18279	ENSMUSG00000025533	109900	Asl	argininosuccinate lyase	0.821504	0.821639	5.16719	4.62456e-05	0.000384601
1306	17062	ENSMUSG00000042121	231637	Ssh1	slingshot protein phosphatase 1	-0.820279	-0.820357	5.9628	4.65804e-05	0.000387088
1307	16553	ENSMUSG00000029233	57357	Srd5a3	steroid 5 alpha-reductase 3	-0.879028	-0.87933	4.1292	4.73322e-05	0.000393035
1308	32440	ENSMUSG00000049717	319583	Lig4	ligase IV, DNA, ATP-dependent	0.93936	0.939794	3.70091	4.81608e-05	0.000399609
1309	29089	ENSMUSG00000039166	432442	Akap7	A kinase anchor protein 7	-0.948261	-0.948992	2.98759	4.85252e-05	0.000402325
1310	14642	ENSMUSG00000028385	209131	Snx30	sorting nexin family member 30	-0.83565	-0.835708	6.45629	4.86288e-05	0.000402877
1311	5175	ENSMUSG00000027115	228421	Kif18a	kinesin family member 18A	0.909889	0.910123	4.57941	4.86806e-05	0.000402998
1312	14599	ENSMUSG00000028277	56228	Ube2j1	ubiquitin-conjugating enzyme E2J 1	0.801717	0.80175	7.1793	4.9401e-05	0.00040865
1313	17483	ENSMUSG00000056367	242894	Actr3b	ARP3 actin-related protein 3B	0.956965	0.958033	2.46113	5.01277e-05	0.000414346
1314	55913	ENSMUSG00000079339	667373	Ifit1bl1	interferon induced protein with tetratricpeptide repeats 1B like 1	-0.971336	-0.971917	3.36152	5.03851e-05	0.000416156
1315	37871	ENSMUSG00000032400	68014	Zwilch	zwilch kinetochore protein	0.885832	0.886004	4.98222	5.18785e-05	0.000428166
1316	1178	ENSMUSG00000073725	68421	Lmbrd1	LMBR1 domain containing 1	-0.800263	-0.800314	6.51554	5.19746e-05	0.000428632
1317	8393	ENSMUSG00000032750	210710	Gab3	growth factor receptor bound protein 2-associated protein 3	-1.05708	-1.05835	2.38852	5.28262e-05	0.000435324
1318	52051	ENSMUSG00000091971	193740	Hspa1a	heat shock protein 1A	1.23899	1.24236	1.56142	5.32822e-05	0.00043875
1319	49433	ENSMUSG00000022881	106344	Rfc4	replication factor C (activator 1) 4	0.847906	0.848046	5.19141	5.4555e-05	0.00044889
1320	37930	ENSMUSG00000036768	209737	Kif15	kinesin family member 15	0.882076	0.882166	5.92574	5.47684e-05	0.000449966
1321	32793	ENSMUSG00000100017	100503842	2410022M11Rik	RIKEN cDNA 2410022M11 gene	-1.10152	-1.10323	2.04395	5.47687e-05	0.000449966
1322	4675	ENSMUSG00000017861	17865	Mybl2	myeloblastosis oncogene-like 2	0.920345	0.920431	6.13737	5.65845e-05	0.000464532
1323	47237	ENSMUSG00000022255	67154	Mtdh	metadherin	0.796522	0.796531	8.99706	5.67652e-05	0.000465664
1324	45033	ENSMUSG00000042029	76044	Ncapg2	non-SMC condensin II complex, subunit G2	0.915657	0.915742	6.05517	6.02184e-05	0.000493618
1325	52431	ENSMUSG00000001227	20359	Sema6b	sema domain, transmembrane domain (TM), and cytoplasmic domain, (semaphorin) 6B	1.1192	1.12167	1.54248	6.18943e-05	0.000506973
1326	27270	ENSMUSG00000042105	101490	Inpp5f	inositol polyphosphate-5-phosphatase F	-0.784484	-0.784543	6.28823	6.39297e-05	0.000523249
1327	43279	ENSMUSG00000052565	14957	H1f3	H1.3 linker histone, cluster member	1.00849	1.00994	2.16534	6.42343e-05	0.000525346
1328	21867	ENSMUSG00000087305	320312	A430035B10Rik	RIKEN cDNA A430035B10 gene	0.980537	0.981329	2.91377	6.51285e-05	0.000532258
1329	1767	ENSMUSG00000040723	226594	Rcsd1	RCSD domain containing 1	-0.787558	-0.787581	7.62054	6.5505e-05	0.000534933
1330	38813	ENSMUSG00000069910	70385	Spdl1	spindle apparatus coiled-coil protein 1	0.841527	0.841674	5.10065	6.96562e-05	0.000568405
1331	30053	ENSMUSG00000020032	77976	Nuak1	NUAK family, SNF1-like kinase, 1	1.07279	1.07501	1.63991	7.04086e-05	0.000574113
1332	42117	ENSMUSG00000056749	18030	Nfil3	nuclear factor, interleukin 3, regulated	0.832928	0.833084	5.02911	7.16879e-05	0.000584106
1333	18443	ENSMUSG00000066278	330192	Vps37b	vacuolar protein sorting 37B	-1.02581	-1.02596	5.47356	7.20045e-05	0.000586245
1334	56785	ENSMUSG00000086938	74931	4930481A15Rik	RIKEN cDNA 4930481A15 gene	-1.08234	-1.08342	2.71418	7.23874e-05	0.000588921
1335	11913	ENSMUSG00000011008	68279	Mcoln2	mucolipin 2	0.840281	0.840423	5.15063	7.28401e-05	0.00059216
1336	29804	ENSMUSG00000064065	320495	Ipcef1	interaction protein for cytohesin exchange factors 1	0.868408	0.868837	3.60087	7.38223e-05	0.000599695
1337	7219	ENSMUSG00000090100	140810	Ttbk2	tau tubulin kinase 2	-0.941083	-0.942048	2.58876	7.54854e-05	0.000612747
1338	20671	ENSMUSG00000059486	210973	Kbtbd2	kelch repeat and BTB (POZ) domain containing 2	-0.803989	-0.80408	5.73394	7.79052e-05	0.000631616
1339	28996	ENSMUSG00000039910	17684	Cited2	Cbp/p300-interacting transactivator, with Glu/Asp-rich carboxy-terminal domain, 2	0.785972	0.786045	5.99436	7.79262e-05	0.000631616
1340	30261	ENSMUSG00000031639	142980	Tlr3	toll-like receptor 3	-1.10943	-1.1124	1.30339	7.8814e-05	0.000638335
1341	16423	ENSMUSG00000011831	14020	Evi5	ecotropic viral integration site 5	0.954344	0.954724	3.92697	8.15547e-05	0.000660039
1342	41794	ENSMUSG00000021643	20365	Serf1	small EDRK-rich factor 1	1.07683	1.07926	1.48189	8.79556e-05	0.000711313
1343	24392	ENSMUSG00000050605	22719	Zfp61	zinc finger protein 61	0.846703	0.847063	3.80505	8.86505e-05	0.000716399
1344	18079	ENSMUSG00000039917	215160	Rhbdd2	rhomboid domain containing 2	-0.860966	-0.861304	3.93189	9.01348e-05	0.000727852
1345	48109	ENSMUSG00000053411	52609	Cbx7	chromobox 7	-0.849896	-0.849935	7.05019	9.13673e-05	0.000737256
1346	131	ENSMUSG00000026483	63913	Niban1	niban apoptosis regulator 1	0.952861	0.953052	4.97946	9.30293e-05	0.00075011
1347	20483	ENSMUSG00000030067	108655	Foxp1	forkhead box P1	-0.847804	-0.847815	8.86055	9.62225e-05	0.000775281
1348	35697	ENSMUSG00000032251	65099	Irak1bp1	interleukin-1 receptor-associated kinase 1 binding protein 1	0.932722	0.933643	2.64258	9.68899e-05	0.000780079
1349	26766	ENSMUSG00000074129	22121	Rpl13a	ribosomal protein L13A	0.840576	0.84064	6.29648	9.86663e-05	0.000793792
1350	43548	ENSMUSG00000051037	218311	Zfp455	zinc finger protein 455	-1.05053	-1.05288	1.51618	0.000100777	0.000810172
1351	1807	ENSMUSG00000047067	67446	Dusp28	dual specificity phosphatase 28	-0.983948	-0.985373	2.10762	0.000103079	0.000828064
1352	48643	ENSMUSG00000068284	207806	Usf3	upstream transcription factor family member 3	-0.827294	-0.827352	6.4112	0.000106007	0.000850956
1353	19033	ENSMUSG00000025746	16193	Il6	interleukin 6	1.14959	1.15233	1.45704	0.00010825	0.000868318
1354	20772	ENSMUSG00000037788	232023	Vopp1	vesicular, overexpressed in cancer, prosurvival protein 1	-0.837567	-0.837863	4.08043	0.000110046	0.000882075
1355	49905	ENSMUSG00000022892	11820	App	amyloid beta precursor protein	0.954991	0.955835	2.82933	0.000112515	0.000901197
1356	54683	ENSMUSG00000038524	319262	Fchsd1	FCH and double SH3 domains 1	-0.893988	-0.894571	3.23312	0.000113249	0.000906407
1357	900	ENSMUSG00000025978	74013	Rftn2	raftlin family member 2	-0.991647	-0.992294	3.28589	0.000115304	0.000922178
1358	10710	ENSMUSG00000028175	76131	Depdc1a	DEP domain containing 1a	1.0714	1.07201	3.51984	0.000118624	0.000948032
1359	16037	ENSMUSG00000037685	11980	Atp8a1	ATPase phospholipid transporting 8A1	-0.789553	-0.789634	5.85216	0.000120921	0.00096568
1360	55748	ENSMUSG00000024927	19697	Rela	v-rel reticuloendotheliosis viral oncogene homolog A (avian)	-0.780117	-0.780149	7.1404	0.000122826	0.000980169
1361	43837	ENSMUSG00000034686	432763	Prr7	proline rich 7 (synaptic)	-0.953412	-0.954462	2.52695	0.000129327	0.00103129
1362	50741	ENSMUSG00000096255	21648	Dynlt1b	dynein light chain Tctex-type 1B	0.873969	0.874516	3.25234	0.000130707	0.00104153
1363	27564	ENSMUSG00000075266	66311	Cenpw	centromere protein W	0.914459	0.914782	4.11536	0.000134206	0.00106862
1364	4884	ENSMUSG00000039873	415115	Neurl2	neuralized E3 ubiquitin protein ligase 2	-0.905164	-0.90593	2.85688	0.00013713	0.00109111
1365	13489	ENSMUSG00000028874	14191	Fgr	FGR proto-oncogene, Src family tyrosine kinase	-0.864449	-0.864666	4.5913	0.000138745	0.00110315
1366	33528	ENSMUSG00000071547	70021	Nt5dc2	5'-nucleotidase domain containing 2	0.878954	0.879367	3.68337	0.000139702	0.00110995
1367	10104	ENSMUSG00000031327	12212	Chic1	cysteine-rich hydrophobic domain 1	-1.00196	-1.00347	2.11568	0.000144141	0.00114421
1368	40267	ENSMUSG00000057058	78473	Skap1	src family associated phosphoprotein 1	-1.07687	-1.07964	1.33261	0.000144226	0.00114421
1369	17983	ENSMUSG00000042594	16923	Sh2b3	SH2B adaptor protein 3	-0.775315	-0.775344	7.28685	0.00014455	0.00114594
1370	40186	ENSMUSG00000020149	19324	Rab1a	RAB1A, member RAS oncogene family	0.773193	0.77322	7.46088	0.00014552	0.0011528
1371	14989	ENSMUSG00000035561	72535	Aldh1b1	aldehyde dehydrogenase 1 family, member B1	-0.882845	-0.883357	3.3988	0.000147482	0.00116748
1372	2098	ENSMUSG00000026196	12021	Bard1	BRCA1 associated RING domain 1	0.830565	0.830767	4.62459	0.000147766	0.00116888
1373	30061	ENSMUSG00000020034	216198	Tcp11l2	t-complex 11 (mouse) like 2	-0.854058	-0.854131	6.18718	0.000151361	0.00119645
1374	40592	ENSMUSG00000070394	69186	Tmem256	transmembrane protein 256	0.963604	0.963767	5.21066	0.000160335	0.00126646
1375	29154	ENSMUSG00000000903	22364	Vpreb3	V-set pre-B cell surrogate light chain 3	1.16061	1.16128	3.6143	0.000165536	0.00130659
1376	11950	ENSMUSG00000058135	14862	Gstm1	glutathione S-transferase, mu 1	-0.98086	-0.982385	2.01349	0.000166788	0.00131552
1377	38107	ENSMUSG00000048534	270152	Jaml	junction adhesion molecule like	-1.00992	-1.01088	2.7742	0.000167552	0.00132058
1378	40666	ENSMUSG00000121500	236604	Pisd-ps1	phosphatidylserine decarboxylase, pseudogene 1	-0.81806	-0.818131	6.09844	0.000169578	0.00133558
1379	44595	ENSMUSG00000047534	217653	Mis18bp1	MIS18 binding protein 1	0.885022	0.885196	4.96242	0.000175032	0.00137754
1380	36597	ENSMUSG00000025650	12836	Col7a1	collagen, type VII, alpha 1	1.09902	1.10159	1.47178	0.000176678	0.00138949
1381	24426	ENSMUSG00000030527	70461	Crtc3	CREB regulated transcription coactivator 3	-0.811923	-0.812029	5.50952	0.000179186	0.00140819
1382	13457	ENSMUSG00000028551	12580	Cdkn2c	cyclin dependent kinase inhibitor 2C	0.789443	0.789612	4.7916	0.000180559	0.00141795
1383	48886	ENSMUSG00000035107	73379	Dcbld2	discoidin, CUB and LCCL domain containing 2	1.02463	1.02652	1.76146	0.000181275	0.00142242
1384	8008	ENSMUSG00000031262	102920	Cenpi	centromere protein I	0.844419	0.844754	3.92486	0.00018139	0.00142242
1385	50734	ENSMUSG00000092074	100310872	Dynlt1a	dynein light chain Tctex-type 1A	0.946033	0.947147	2.37982	0.000182905	0.00143326
1386	51551	ENSMUSG00000079563	57757	Pglyrp2	peptidoglycan recognition protein 2	-0.91141	-0.911932	3.41488	0.000184875	0.00144765
1387	42059	ENSMUSG00000064672	115488214	Gm22806	predicted gene, 22806	1.02242	1.02444	1.67629	0.000193336	0.00151282
1388	25854	ENSMUSG00000002083	170770	Bbc3	BCL2 binding component 3	0.788964	0.789055	5.71762	0.000194531	0.00152107
1389	7012	ENSMUSG00000026739	12151	Bmi1	Bmi1 polycomb ring finger oncogene	-0.788916	-0.788992	5.95281	0.000195446	0.00152712
1390	25749	ENSMUSG00000002068	12447	Ccne1	cyclin E1	0.779931	0.780071	5.05434	0.000197867	0.00154493
1391	47761	ENSMUSG00000048546	57259	Tob2	transducer of ERBB2, 2	-0.819348	-0.819373	7.66525	0.000200821	0.00156687
1392	3261	ENSMUSG00000050122	70853	Vwa3b	von Willebrand factor A domain containing 3B	1.07155	1.07452	1.23326	0.000202543	0.00157917
1393	26351	ENSMUSG00000066306	101706	Numa1	nuclear mitotic apparatus protein 1	-0.790508	-0.790536	7.44639	0.000205368	0.00160004
1394	10957	ENSMUSG00000044167	56458	Foxo1	forkhead box O1	-0.809123	-0.809152	7.39631	0.000205794	0.00160221
1395	38229	ENSMUSG00000032000	11796	Birc3	baculoviral IAP repeat-containing 3	-0.76793	-0.767949	7.90105	0.000207353	0.0016132
1396	26250	ENSMUSG00000044465	74349	Fhip1b	FHF complex subunit HOOK interacting protein 1B	-0.828543	-0.828759	4.51946	0.000212197	0.00164969
1397	1773	ENSMUSG00000040713	433375	Creg1	cellular repressor of E1A-stimulated genes 1	0.853153	0.853318	4.95275	0.000215998	0.00167804
1398	52424	ENSMUSG00000002835	27221	Chaf1a	chromatin assembly factor 1, subunit A	1.04239	1.04255	5.48043	0.0002175	0.00168851
1399	35690	ENSMUSG00000042195	72022	Slc35f2	solute carrier family 35, member F2	0.904426	0.90514	2.93909	0.000221596	0.00171907
1400	1393	ENSMUSG00000062510	381318	Nsl1	NSL1, MIS12 kinetochore complex component	0.791779	0.791946	4.81506	0.000222558	0.0017253
1401	12840	ENSMUSG00000027932	26568	Slc27a3	solute carrier family 27 (fatty acid transporter), member 3	0.954251	0.95554	2.19321	0.000222785	0.00172582
1402	14596	ENSMUSG00000085037	100504166	4933421O10Rik	RIKEN cDNA 4933421O10 gene	0.929357	0.930244	2.66434	0.00022342	0.00172951
1403	37252	ENSMUSG00000096986	75115	4930509E16Rik	RIKEN cDNA 4930509E16 gene	1.03307	1.03566	1.32689	0.000225969	0.001748
1404	54713	ENSMUSG00000024431	14815	Nr3c1	nuclear receptor subfamily 3, group C, member 1	-0.777998	-0.778061	6.18155	0.000227163	0.00175598
1405	54358	ENSMUSG00000033871	170826	Ppargc1b	peroxisome proliferative activated receptor, gamma, coactivator 1 beta	-0.948437	-0.949497	2.46226	0.000230287	0.00177887
1406	25846	ENSMUSG00000041420	17537	Meis3	Meis homeobox 3	0.888889	0.889537	3.05731	0.000231058	0.00178355
1407	55768	ENSMUSG00000056917	20469	Sipa1	signal-induced proliferation associated gene 1	-0.776389	-0.776407	8.01779	0.000234944	0.00181226
1408	496	ENSMUSG00000026466	208263	Tor1aip1	torsin A interacting protein 1	-0.772426	-0.772461	7.02268	0.000239516	0.00184621
1409	3405	ENSMUSG00000044783	212427	A730008H23Rik	RIKEN cDNA A730008H23 gene	0.810034	0.810055	7.87602	0.00024241	0.0018672
1410	43296	ENSMUSG00000018102	68024	H2bc4	H2B clustered histone 4	1.05863	1.05968	2.70239	0.000244783	0.00188414
1411	18252	ENSMUSG00000029390	56334	Tmed2	transmembrane p24 trafficking protein 2	0.786329	0.786367	6.9382	0.000246637	0.00189706
1412	57046	ENSMUSG00000036278	107227	Macrod1	mono-ADP ribosylhydrolase 1	-0.847191	-0.847498	4.0877	0.000249559	0.00191817
1413	31820	ENSMUSG00000002395	67023	Use1	unconventional SNARE in the ER 1 homolog (S. cerevisiae)	-0.82321	-0.823264	6.52446	0.000250401	0.00192329
1414	51126	ENSMUSG00000061665	12488	Cd2ap	CD2-associated protein	-0.757519	-0.757558	6.84213	0.00025138	0.00192944
1415	12849	ENSMUSG00000042312	20196	S100a13	S100 calcium binding protein A13	0.843258	0.843508	4.33179	0.000259678	0.00199172
1416	5925	ENSMUSG00000027306	108907	Nusap1	nucleolar and spindle associated protein 1	0.804475	0.80454	6.22956	0.000260689	0.00199807
1417	12780	ENSMUSG00000028088	14263	Fmo5	flavin containing monooxygenase 5	-0.957277	-0.957983	3.06754	0.00026477	0.00202791
1418	14170	ENSMUSG00000028654	16918	Mycl	v-myc avian myelocytomatosis viral oncogene lung carcinoma derived	1.11983	1.1236	0.935726	0.000279071	0.00213593
1419	23033	ENSMUSG00000057706	108797	Mex3b	mex3 RNA binding family member B	-1.00076	-1.00226	2.0787	0.000280938	0.00214871
1420	26687	ENSMUSG00000052749	244183	Trim30b	tripartite motif-containing 30B	-0.859558	-0.859653	5.83566	0.000287965	0.0022009
1421	22421	ENSMUSG00000073096	243371	Lrrc61	leucine rich repeat containing 61	-0.902377	-0.902774	3.7797	0.000298292	0.00227823
1422	10584	ENSMUSG00000045031	207175	Cetn4	centrin 4	0.974258	0.975922	1.882	0.000298638	0.00227927
1423	10781	ENSMUSG00000025766	73852	D3Ertd751e	DNA segment, Chr 3, ERATO Doi 751, expressed	-0.872986	-0.873618	3.0639	0.000299211	0.00228203
1424	39196	ENSMUSG00000049321	22678	Zfp2	zinc finger protein 2	-1.03688	-1.03976	1.20934	0.000302393	0.00230468
1425	34199	ENSMUSG00000040618	74551	Pck2	phosphoenolpyruvate carboxykinase 2 (mitochondrial)	0.767616	0.767644	7.33809	0.000307213	0.00233978
1426	37347	ENSMUSG00000042688	50772	Mapk6	mitogen-activated protein kinase 6	0.838965	0.839013	6.73378	0.000311099	0.00236771
1427	42368	ENSMUSG00000021697	218581	Depdc1b	DEP domain containing 1B	0.904014	0.904768	2.87084	0.000316054	0.00240374
1428	44086	ENSMUSG00000035133	11855	Arhgap5	Rho GTPase activating protein 5	-0.866796	-0.867479	2.93514	0.000320497	0.00243582
1429	48254	ENSMUSG00000053559	207818	Smagp	small cell adhesion glycoprotein	-0.890048	-0.890365	4.13954	0.000322836	0.00245188
1430	8166	ENSMUSG00000050394	278097	Armcx6	armadillo repeat containing, X-linked 6	1.10095	1.10388	1.2739	0.00032549	0.00247031
1431	38545	ENSMUSG00000049892	19416	Rasd1	RAS, dexamethasone-induced 1	-0.949274	-0.949966	3.10217	0.000325995	0.00247096
1432	37093	ENSMUSG00000050627	333433	Gpd1l	glycerol-3-phosphate dehydrogenase 1-like	-0.75997	-0.760024	6.36746	0.000326031	0.00247096
1433	16574	ENSMUSG00000033540	15932	Idua	iduronidase, alpha-L	-0.787063	-0.787212	4.9613	0.000332223	0.0025154
1434	30920	ENSMUSG00000031758	75796	Cdyl2	chromodomain protein, Y chromosome-like 2	-1.04533	-1.04651	2.47498	0.000332359	0.0025154
1435	39489	ENSMUSG00000018412	76719	Kansl1	KAT8 regulatory NSL complex subunit 1	-0.763929	-0.763967	6.85189	0.000336968	0.00254851
1436	36630	ENSMUSG00000025648	270198	Pfkfb4	6-phosphofructo-2-kinase/fructose-2,6-biphosphatase 4	-0.857794	-0.858004	4.63139	0.000338151	0.00255568
1437	39132	ENSMUSG00000090173	213980	Fbxw10	F-box and WD-40 domain protein 10	-1.10431	-1.10804	1.00896	0.0003412	0.00257692
1438	56970	ENSMUSG00000024891	13340	Slc29a2	solute carrier family 29 (nucleoside transporters), member 2	-1.07452	-1.07621	2.02188	0.000346542	0.00261545
1439	20195	ENSMUSG00000035245	101351	Eogt	EGF domain specific O-linked N-acetylglucosamine transferase	0.805116	0.805369	4.23414	0.000348112	0.00262547
1440	24446	ENSMUSG00000051768	22594	Xrcc1	X-ray repair complementing defective repair in Chinese hamster cells 1	0.758581	0.758621	6.78993	0.000349133	0.00263135
1441	18437	ENSMUSG00000029414	208628	Kntc1	kinetochore associated 1	0.85596	0.85608	5.49338	0.000350217	0.00263769
1442	31650	ENSMUSG00000031532	67887	Saraf	store-operated calcium entry-associated regulatory factor	1.02911	1.02922	6.04384	0.000352401	0.00265229
1443	44663	ENSMUSG00000034883	69706	Lrr1	leucine rich repeat protein 1	0.945828	0.946729	2.71755	0.000355182	0.00267137
1444	36403	ENSMUSG00000032109	270151	Nlrx1	NLR family member X1	0.863817	0.864511	2.90599	0.000363365	0.00272997
1445	49994	ENSMUSG00000022500	56722	Litaf	LPS-induced TN factor	-0.899566	-0.899676	5.62189	0.000363476	0.00272997
1446	32905	ENSMUSG00000040818	211922	Dennd6a	DENN domain containing 6A	-0.768011	-0.768122	5.3535	0.000368353	0.00276286
1447	51596	ENSMUSG00000024300	17916	Myo1f	myosin IF	0.871821	0.872103	4.32959	0.000368365	0.00276286
1448	47352	ENSMUSG00000022292	382985	Rrm2b	ribonucleotide reductase M2 B (TP53 inducible)	-0.794561	-0.794752	4.6212	0.000371109	0.00278153
1449	35868	ENSMUSG00000074305	244895	Peak1	pseudopodium-enriched atypical kinase 1	-0.846608	-0.846873	4.25599	0.00037137	0.00278156
1450	6882	ENSMUSG00000027329	70997	Spef1	sperm flagellar 1	0.948009	0.949151	2.33153	0.000379396	0.00283971
1451	33221	ENSMUSG00000022034	71988	Esco2	establishment of sister chromatid cohesion N-acetyltransferase 2	0.875236	0.875406	4.99547	0.000382277	0.0028593
1452	56734	ENSMUSG00000025077	55947	Dclre1a	DNA cross-link repair 1A	0.885877	0.886507	3.089	0.000386748	0.00289076
1453	21462	ENSMUSG00000051586	194401	Mical3	microtubule associated monooxygenase, calponin and LIM domain containing 3	0.814285	0.81444	5.01607	0.000403149	0.00300999
1454	35077	ENSMUSG00000033004	105689	Mycbp2	MYC binding protein 2, E3 ubiquitin protein ligase	-0.770259	-0.770276	8.07051	0.000403256	0.00300999
1455	28623	ENSMUSG00000020185	52679	E2f7	E2F transcription factor 7	0.962173	0.963076	2.74515	0.000413524	0.00308452
1456	33220	ENSMUSG00000022033	52033	Pbk	PDZ binding kinase	0.831558	0.831885	3.9408	0.000419231	0.00312494
1457	27914	ENSMUSG00000052302	74694	Tbc1d30	TBC1 domain family, member 30	-1.08333	-1.08636	1.20871	0.00045301	0.00337441
1458	44444	ENSMUSG00000020656	195733	Grhl1	grainyhead like transcription factor 1	0.956074	0.957463	2.06387	0.000461601	0.00343605
1459	55721	ENSMUSG00000047423	107242	AI837181	expressed sequence AI837181	-0.761432	-0.761526	5.59225	0.000482487	0.00358906
1460	15205	ENSMUSG00000084854	102632657	Gm12678	predicted gene 12678	0.978933	0.980108	2.39133	0.000484978	0.00360512
1461	21075	ENSMUSG00000029910	56150	Mad2l1	MAD2 mitotic arrest deficient-like 1	0.801561	0.801631	6.11705	0.000494266	0.00367164
1462	40932	ENSMUSG00000034664	16399	Itga2b	integrin alpha 2b	1.05983	1.06287	1.16434	0.000495735	0.00368003
1463	29396	ENSMUSG00000019802	140740	Sec63	SEC63 homolog, protein translocation regulator	0.766009	0.766047	6.89309	0.000505266	0.00374823
1464	9938	ENSMUSG00000002007	56504	Srpk3	serine/arginine-rich protein specific kinase 3	-0.794218	-0.794317	5.59723	0.000517542	0.00383667
1465	12003	ENSMUSG00000037661	71862	Gpr160	G protein-coupled receptor 160	1.1995	1.20112	2.33186	0.00053135	0.00393635
1466	6901	ENSMUSG00000023206	16169	Il15ra	interleukin 15 receptor, alpha chain	0.852913	0.853535	3.03528	0.000532293	0.00394064
1467	24447	ENSMUSG00000038797	22691	Zscan2	zinc finger and SCAN domain containing 2	-0.91431	-0.915552	2.18731	0.000533626	0.00394782
1468	46489	ENSMUSG00000034761	399510	Map4k5	mitogen-activated protein kinase kinase kinase kinase 5	-0.756392	-0.756518	5.14488	0.000534131	0.00394886
1469	581	ENSMUSG00000101279	100416971	Gm18342	Sp140 nuclear body protein pseudogene	0.874798	0.875201	3.70981	0.000547523	0.00404251
1470	15306	ENSMUSG00000028698	18710	Pik3r3	phosphoinositide-3-kinase regulatory subunit 3	1.06057	1.06364	1.13863	0.000547544	0.00404251
1471	26120	ENSMUSG00000108348	105247240	Pnma8c	PNMA family member 8C	0.9512	0.952638	2.01882	0.000548021	0.00404328
1472	55356	ENSMUSG00000024594	73137	Prrc1	proline-rich coiled-coil 1	0.782619	0.782676	6.3376	0.00056942	0.00419831
1473	2695	ENSMUSG00000051703	319998	Tmem198	transmembrane protein 198	1.05413	1.05672	1.38666	0.000584929	0.00430973
1474	944	ENSMUSG00000026355	17219	Mcm6	minichromosome maintenance complex component 6	0.79046	0.790484	7.61331	0.000588951	0.00433451
1475	46664	ENSMUSG00000022353	211401	Mtss1	MTSS I-BAR domain containing 1	-0.771589	-0.771633	6.66532	0.00058917	0.00433451
1476	17789	ENSMUSG00000018076	76199	Med13l	mediator complex subunit 13-like	-0.774208	-0.774275	6.09456	0.00058949	0.00433451
1477	33805	ENSMUSG00000039197	11534	Adk	adenosine kinase	0.791796	0.792042	4.25441	0.000595067	0.00437256
1478	50871	ENSMUSG00000023830	16004	Igf2r	insulin-like growth factor 2 receptor	0.817088	0.817152	6.27274	0.000608718	0.00446983
1479	56962	ENSMUSG00000063904	75221	Dpp3	dipeptidylpeptidase 3	0.745631	0.745675	6.62487	0.000612968	0.004498
1480	32166	ENSMUSG00000054717	97165	Hmgb2	high mobility group box 2	0.757807	0.757814	9.30192	0.000627	0.00459786
1481	12432	ENSMUSG00000027901	72121	Dennd2d	DENN domain containing 2D	-0.807889	-0.808066	4.77514	0.000644113	0.00472016
1482	45536	ENSMUSG00000021065	53618	Fut8	fucosyltransferase 8	0.784786	0.784948	4.83412	0.000668095	0.00489249
1483	16269	ENSMUSG00000038780	75788	Smurf1	SMAD specific E3 ubiquitin protein ligase 1	-0.795221	-0.795474	4.22434	0.00066853	0.00489249
1484	40895	ENSMUSG00000003934	13643	Efnb3	ephrin B3	1.04294	1.04568	1.27382	0.000671365	0.00490992
1485	12678	ENSMUSG00000053931	71994	Cnn3	calponin 3, acidic	-0.757504	-0.757537	7.10425	0.00068531	0.00500853
1486	36045	ENSMUSG00000040111	235283	Gramd1b	GRAM domain containing 1B	0.834404	0.834702	4.11577	0.000697756	0.00509606
1487	24463	ENSMUSG00000058402	233058	Zfp420	zinc finger protein 420	-0.870956	-0.871519	3.23041	0.000702268	0.00512556
1488	6063	ENSMUSG00000026827	14571	Gpd2	glycerol phosphate dehydrogenase 2, mitochondrial	-0.861723	-0.861942	4.583	0.00071847	0.00524029
1489	43923	ENSMUSG00000074634	633640	Tmem267	transmembrane protein 267	-0.998042	-1.00052	1.3628	0.000724927	0.0052826
1490	10505	ENSMUSG00000033752	76915	Mnd1	meiotic nuclear divisions 1	0.906996	0.908012	2.45838	0.000725244	0.0052826
1491	4897	ENSMUSG00000017760	19025	Ctsa	cathepsin A	-0.760121	-0.760146	7.52524	0.00072822	0.00530072
1492	17436	ENSMUSG00000038056	231051	Kmt2c	lysine (K)-specific methyltransferase 2C	-0.804201	-0.804241	6.87736	0.000733012	0.00533203
1493	55354	ENSMUSG00000049090	225791	Ptgr3	prostaglandin reductase 3	-0.757883	-0.757998	5.28319	0.000737948	0.00536434
1494	15896	ENSMUSG00000050989	74777	Selenon	selenoprotein N	0.915678	0.916832	2.28996	0.000748059	0.00543419
1495	3516	ENSMUSG00000026511	27058	Srp9	signal recognition particle 9	0.767502	0.767534	7.13736	0.000761791	0.00553025
1496	22148	ENSMUSG00000004267	13807	Eno2	enolase 2, gamma neuronal	0.81164	0.812053	3.56134	0.000766516	0.00556083
1497	4875	ENSMUSG00000044627	72931	Swi5	SWI5 recombination repair homolog (yeast)	0.751438	0.751472	6.99853	0.000772444	0.00560009
1498	31833	ENSMUSG00000046718	69550	Bst2	bone marrow stromal cell antigen 2	0.774249	0.774297	6.58597	0.000787541	0.00570493
1499	55936	ENSMUSG00000024795	240641	Kif20b	kinesin family member 20B	0.827431	0.827521	5.79861	0.000787957	0.00570493
1500	55578	ENSMUSG00000093327	100628611	Mir5107	microRNA 5107	-1.0558	-1.05614	4.32423	0.000799933	0.00578672
1501	27877	ENSMUSG00000060044	327766	Tmem26	transmembrane protein 26	0.874289	0.874955	2.98276	0.000800319	0.00578672
1502	20094	ENSMUSG00000016487	67533	Ppfibp1	PTPRF interacting protein, binding protein 1 (liprin beta 1)	0.798565	0.798854	4.05052	0.00080363	0.00580679
1503	41175	ENSMUSG00000057897	12323	Camk2b	calcium/calmodulin-dependent protein kinase II, beta	0.913338	0.91442	2.35783	0.000833777	0.00602062
1504	14379	ENSMUSG00000041530	236511	Ago1	argonaute RISC catalytic subunit 1	-0.790742	-0.790804	6.28705	0.000854682	0.00616746
1505	26273	ENSMUSG00000003762	76889	Coq8b	coenzyme Q8B	-0.793887	-0.794046	4.94694	0.000860767	0.00620724
1506	18708	ENSMUSG00000051339	243219	2900026A02Rik	RIKEN cDNA 2900026A02 gene	0.969134	0.971061	1.63786	0.000882472	0.00635954
1507	46604	ENSMUSG00000068101	66570	Cenpm	centromere protein M	0.756027	0.756162	5.04158	0.000888282	0.00639716
1508	57000	ENSMUSG00000010110	56389	Stx5a	syntaxin 5A	0.778251	0.778319	6.0725	0.000899412	0.00647302
1509	43116	ENSMUSG00000021482	66129	Prxl2c	peroxiredoxin like 2C	-0.773952	-0.774105	4.90393	0.000907774	0.00652888
1510	42485	ENSMUSG00000021484	66890	Lman2	lectin, mannose-binding 2	0.745333	0.745354	7.7	0.000909151	0.00653445
1511	39262	ENSMUSG00000017550	237877	Atad5	ATPase family, AAA domain containing 5	0.799567	0.799685	5.35101	0.000912247	0.00655236
1512	18377	ENSMUSG00000004849	11769	Ap1s1	adaptor protein complex AP-1, sigma 1	0.75388	0.753967	5.66534	0.000927915	0.00666049
1513	29772	ENSMUSG00000054708	70615	Ankrd24	ankyrin repeat domain 24	0.900924	0.902157	2.14771	0.000930274	0.00667301
1514	31421	ENSMUSG00000038894	384783	Irs2	insulin receptor substrate 2	-1.00115	-1.00117	7.89562	0.000932718	0.00668612
1515	40345	ENSMUSG00000034247	353047	Plekhm1	pleckstrin homology domain containing, family M (with RUN domain) member 1	-0.760934	-0.760968	7.05071	0.000946558	0.00678086
1516	1329	ENSMUSG00000026605	108000	Cenpf	centromere protein F	0.858771	0.858844	6.18505	0.000950153	0.00680212
1517	55526	ENSMUSG00000038418	13653	Egr1	early growth response 1	-0.849714	-0.849718	10.0965	0.000971592	0.00695101
1518	39997	ENSMUSG00000020808	109212	Pimreg	PICALM interacting mitotic regulator	0.922673	0.922953	4.38984	0.00097933	0.00700123
1519	3374	ENSMUSG00000070738	227333	Dgkd	diacylglycerol kinase, delta	-0.750109	-0.75012	8.66991	0.000979902	0.00700123
1520	48878	ENSMUSG00000040785	22129	Ttc3	tetratricopeptide repeat domain 3	-0.748189	-0.74827	5.75446	0.000985854	0.00703913
1521	12632	ENSMUSG00000027944	23897	Hax1	HCLS1 associated X-1	0.744467	0.744537	5.95809	0.000995675	0.00710458
1522	25711	ENSMUSG00000010755	27267	Cars1	cysteinyl-tRNA synthetase 1	0.743166	0.743211	6.58811	0.00101138	0.00721193
1523	14562	ENSMUSG00000058006	100019	Mdn1	midasin AAA ATPase 1	-0.831861	-0.831911	6.77156	0.00101684	0.00724606
1524	17759	ENSMUSG00000037999	212285	Arap2	ArfGAP with RhoGAP domain, ankyrin repeat and PH domain 2	-0.786831	-0.786878	6.59707	0.00102306	0.00728561
1525	26527	ENSMUSG00000073940	101488143	Hbb-bt	hemoglobin, beta adult t chain	1.09045	1.09218	2.1593	0.00102662	0.00730614
1526	52185	ENSMUSG00000059791	106582	Nrm	nurim (nuclear envelope membrane protein)	-0.875666	-0.876531	2.62271	0.00105225	0.00748369
1527	6000	ENSMUSG00000026766	109129	Mmadhc	methylmalonic aciduria (cobalamin deficiency) cblD type, with homocystinuria	0.762504	0.76258	5.90456	0.00105359	0.00748829
1528	52329	ENSMUSG00000023883	72057	Phf10	PHD finger protein 10	0.767664	0.767737	5.95706	0.00105607	0.00750102
1529	14924	ENSMUSG00000051517	230098	Arhgef39	Rho guanine nucleotide exchange factor 39	0.85885	0.859631	2.73383	0.00106053	0.00752772
1530	24049	ENSMUSG00000030786	16409	Itgam	integrin alpha M	0.804279	0.804704	3.50868	0.00108538	0.00769912
1531	26050	ENSMUSG00000097415	108167440	AU020206	expressed sequence AU020206	0.758648	0.758659	8.7114	0.00108949	0.00772322
1532	2633	ENSMUSG00000038147	12523	Cd84	CD84 antigen	-0.757996	-0.758057	6.20441	0.00112398	0.00796247
1533	32396	ENSMUSG00000005470	66929	Asf1b	anti-silencing function 1B histone chaperone	0.773624	0.773718	5.62054	0.00112828	0.00798773
1534	4615	ENSMUSG00000057133	71389	Chd6	chromodomain helicase DNA binding protein 6	-0.741793	-0.741861	6.0007	0.00116146	0.00821727
1535	18900	ENSMUSG00000029204	74734	Rhoh	ras homolog family member H	-0.815463	-0.81549	7.57972	0.00117027	0.00827422
1536	39954	ENSMUSG00000057135	327957	Scimp	SLP adaptor and CSK interacting membrane protein	-0.949202	-0.950392	2.35239	0.00118531	0.00837099
1537	35438	ENSMUSG00000031995	19143	St14	suppression of tumorigenicity 14 (colon carcinoma)	0.748395	0.748505	5.32046	0.0011855	0.00837099
1538	15031	ENSMUSG00000028343	76299	Erp44	endoplasmic reticulum protein 44	0.743683	0.743704	7.67938	0.00119323	0.00842014
1539	7670	ENSMUSG00000073008	213439	Gpr174	G protein-coupled receptor 174	-0.764623	-0.764681	6.30028	0.00120411	0.00849139
1540	30853	ENSMUSG00000031534	102032	Smim19	small integral membrane protein 19	-0.807625	-0.807943	3.91501	0.00122418	0.00862731
1541	36725	ENSMUSG00000032254	71819	Kif23	kinesin family member 23	0.78256	0.782614	6.4428	0.00123187	0.00867582
1542	50683	ENSMUSG00000069729	239985	Arid1b	AT-rich interaction domain 1B	-0.755137	-0.755179	6.74192	0.00125143	0.00880791
1543	20902	ENSMUSG00000051343	52055	Rab11fip5	RAB11 family interacting protein 5 (class I)	-0.981082	-0.983625	1.30006	0.00128392	0.00903069
1544	47623	ENSMUSG00000056656	239552	Apol8	apolipoprotein L 8	1.11822	1.12065	1.69295	0.00128687	0.00904558
1545	47584	ENSMUSG00000023009	380969	Nckap5l	NCK-associated protein 5-like	-0.978467	-0.980294	1.80678	0.00129055	0.00906557
1546	36134	ENSMUSG00000032359	13036	Ctsh	cathepsin H	-0.766633	-0.76665	8.10102	0.00130734	0.00917762
1547	24570	ENSMUSG00000062861	22690	Zfp28	zinc finger protein 28	-0.880151	-0.881039	2.5988	0.00132843	0.00931963
1548	4367	ENSMUSG00000061689	228836	Dlgap4	DLG associated protein 4	-0.759952	-0.760046	5.56884	0.00133448	0.00935598
1549	27008	ENSMUSG00000033967	381845	Rnf225	ring finger protein 225	0.953277	0.955222	1.61777	0.00135056	0.00946264
1550	54835	ENSMUSG00000037416	240283	Dmxl1	Dmx-like 1	-0.795743	-0.795792	6.58467	0.00137954	0.00965943
1551	26789	ENSMUSG00000042831	233065	Alkbh6	alkB homolog 6	-0.802218	-0.802551	3.85589	0.00138265	0.009675
1552	43838	ENSMUSG00000034675	56320	Dbn1	drebrin 1	0.945396	0.947605	1.41369	0.00139433	0.00975042
1553	32030	ENSMUSG00000014470	68718	Rnf166	ring finger protein 166	-0.763311	-0.76345	5.01631	0.00141345	0.00987777
1554	25884	ENSMUSG00000010307	67893	Tmem86a	transmembrane protein 86A	-0.991781	-0.994332	1.31764	0.00144739	0.0101085
1555	2586	ENSMUSG00000039997	15950	Ifi203	interferon activated gene 203	-0.73812	-0.738133	8.34251	0.00144975	0.0101184
1556	5864	ENSMUSG00000027326	76464	Knl1	kinetochore scaffold 1	0.865948	0.866102	5.19377	0.00147986	0.0103219
1557	50491	ENSMUSG00000015478	54197	Rnf5	ring finger protein 5	0.74251	0.742672	4.74777	0.00149764	0.0104392
1558	42506	ENSMUSG00000032727	218613	Mier3	MIER family member 3	-0.784263	-0.784529	4.12751	0.00150109	0.0104565
1559	43251	ENSMUSG00000058773	56702	H1f5	H1.5 linker histone, cluster member	0.934348	0.936378	1.58507	0.0015095	0.0105084
1560	3814	ENSMUSG00000039145	227541	Camk1d	calcium/calmodulin-dependent protein kinase ID	-0.762947	-0.763052	5.42099	0.00154026	0.0107157
1561	36628	ENSMUSG00000032096	213827	Arcn1	archain 1	0.732398	0.732419	7.68839	0.00155533	0.0108136
1562	44671	ENSMUSG00000020974	18974	Pole2	polymerase (DNA directed), epsilon 2 (p59 subunit)	0.833321	0.833769	3.47804	0.00157908	0.0109717
1563	15933	ENSMUSG00000073700	242785	Klhl21	kelch-like 21	-0.771376	-0.77163	4.17437	0.00158177	0.0109834
1564	23910	ENSMUSG00000031016	22390	Wee1	WEE 1 homolog 1 (S. pombe)	0.745829	0.745985	4.8175	0.00160062	0.0111071
1565	24968	ENSMUSG00000030691	207278	Fchsd2	FCH and double SH3 domains 2	-0.744862	-0.744891	7.24924	0.00162821	0.0112913
1566	16479	ENSMUSG00000056531	73254	Ccdc18	coiled-coil domain containing 18	0.829067	0.829408	3.88274	0.00164094	0.0113723
1567	29444	ENSMUSG00000003344	208198	Btbd2	BTB domain containing 2	-0.768226	-0.768391	4.80037	0.00164757	0.011411
1568	14951	ENSMUSG00000035696	73469	Rnf38	ring finger protein 38	-0.731971	-0.732041	5.94704	0.00166567	0.011529
1569	12600	ENSMUSG00000068798	109905	Rap1a	RAS-related protein 1a	0.728934	0.72896	7.34931	0.0016789	0.0116132
1570	42854	ENSMUSG00000057554	56048	Lgals8	lectin, galactose binding, soluble 8	-0.760205	-0.760269	6.12456	0.00168184	0.0116261
1571	8258	ENSMUSG00000042712	22381	Tceal9	transcription elongation factor A like 9	0.819756	0.81982	6.31424	0.00168374	0.0116318
1572	45622	ENSMUSG00000021133	217684	Susd6	sushi domain containing 6	-0.755926	-0.755991	6.09696	0.00169345	0.0116915
1573	5319	ENSMUSG00000027495	67017	Fam210b	family with sequence similarity 210, member B	-0.759331	-0.759594	4.10435	0.00172062	0.0118715
1574	42867	ENSMUSG00000057069	67475	Ero1b	endoplasmic reticulum oxidoreductase 1 beta	0.751756	0.751771	8.20443	0.00174893	0.0120591
1575	39656	ENSMUSG00000034329	237911	Brip1	BRCA1 interacting protein C-terminal helicase 1	0.82918	0.82945	4.23905	0.00175266	0.0120772
1576	49340	ENSMUSG00000097290	100043489	1300002E11Rik	RIKEN cDNA 1300002E11 gene	-0.806029	-0.806399	3.70149	0.00183541	0.0126394
1577	30453	ENSMUSG00000038482	21781	Tfdp1	transcription factor Dp 1	0.760443	0.760475	7.2009	0.00184126	0.0126716
1578	51460	ENSMUSG00000024008	240058	Cpne5	copine V	-0.949259	-0.951236	1.6048	0.00184486	0.0126884
1579	26642	ENSMUSG00000030798	12493	Cd37	CD37 antigen	-0.743197	-0.743203	9.61436	0.00186786	0.0128384
1580	30392	ENSMUSG00000031634	192169	Ufsp2	UFM1-specific peptidase 2	0.732349	0.732442	5.51592	0.00191033	0.013122
1581	32792	ENSMUSG00000040123	219105	Zmym5	zinc finger, MYM-type 5	-0.765377	-0.765446	6.03368	0.00191858	0.0131704
1582	41231	ENSMUSG00000040328	18356	Or2v1	olfactory receptor family 2 subfamily V member 1	1.01296	1.01538	1.42742	0.00194312	0.0133304
1583	23779	ENSMUSG00000066406	75547	Akap13	A kinase anchor protein 13	-0.751702	-0.751718	8.11722	0.0019453	0.0133369
1584	26553	ENSMUSG00000072244	94088	Trim6	tripartite motif-containing 6	0.9367	0.938807	1.50555	0.00194955	0.0133576
1585	8873	ENSMUSG00000073062	668166	Zxdb	zinc finger, X-linked, duplicated B	-0.828901	-0.829334	3.53583	0.00198242	0.0135743
1586	21446	ENSMUSG00000041460	319734	Cacna2d4	calcium channel, voltage-dependent, alpha 2/delta subunit 4	-0.944159	-0.946401	1.41621	0.00199797	0.0136721
1587	7244	ENSMUSG00000060131	241633	Atp8b4	ATPase, class I, type 8B, member 4	0.928718	0.930463	1.73014	0.00200779	0.0137307
1588	23280	ENSMUSG00000045411	668661	2410002F23Rik	RIKEN cDNA 2410002F23 gene	-0.759482	-0.759568	5.69495	0.0020362	0.0139162
1589	15074	ENSMUSG00000028312	14211	Smc2	structural maintenance of chromosomes 2	0.760026	0.76006	7.06439	0.00206768	0.0141224
1590	41212	ENSMUSG00000082454	432554	Gm12183	DEAD (Asp-Glu-Ala-Asp) box polypeptide 5 pseudogene	-0.754262	-0.754349	5.65987	0.0020708	0.0141349
1591	32550	ENSMUSG00000054400	75458	Cklf	chemokine-like factor	-0.752142	-0.752328	4.57718	0.0020747	0.0141526
1592	43536	ENSMUSG00000090641	78251	Zfp712	zinc finger protein 712	-0.862386	-0.86359	2.12944	0.00208062	0.014184
1593	15492	ENSMUSG00000028967	74155	Errfi1	ERBB receptor feedback inhibitor 1	-0.91986	-0.920911	2.55547	0.00209418	0.0142675
1594	41316	ENSMUSG00000020719	13207	Ddx5	DEAD box helicase 5	-0.72062	-0.720622	10.598	0.00218665	0.0148881
1595	41005	ENSMUSG00000020386	66397	Sar1b	secretion associated Ras related GTPase 1B	0.79722	0.7973	5.87975	0.00222045	0.0151088
1596	14888	ENSMUSG00000073987	14590	Ggh	gamma-glutamyl hydrolase	0.831016	0.831626	3.03437	0.00230311	0.0156614
1597	26675	ENSMUSG00000030826	12036	Bcat2	branched chain aminotransferase 2, mitochondrial	0.760503	0.760596	5.57858	0.00232223	0.0157815
1598	22571	ENSMUSG00000042213	67492	Zfand4	zinc finger, AN1-type domain 4	0.860248	0.861446	2.12949	0.00232562	0.0157947
1599	38671	ENSMUSG00000020311	66753	Erlec1	endoplasmic reticulum lectin 1	0.758813	0.758934	5.19935	0.00235357	0.0159745
1600	47177	ENSMUSG00000022621	68708	Rabl2	RAB, member RAS oncogene family-like 2	0.898316	0.899601	2.09224	0.00239061	0.0162158
1601	3321	ENSMUSG00000033124	245860	Atg9a	autophagy related 9A	0.874601	0.874956	4.02699	0.00242254	0.0164221
1602	56527	ENSMUSG00000025068	14873	Gsto1	glutathione S-transferase omega 1	0.77968	0.779952	4.0977	0.00242513	0.0164294
1603	2637	ENSMUSG00000062963	66155	Ufc1	ubiquitin-fold modifier conjugating enzyme 1	0.732098	0.732159	6.12971	0.00243124	0.0164605
1604	7607	ENSMUSG00000031231	66142	Cox7b	cytochrome c oxidase subunit 7B	0.746841	0.746877	6.95206	0.0024399	0.0165089
1605	41130	ENSMUSG00000018474	216848	Chd3	chromodomain helicase DNA binding protein 3	-0.752147	-0.752167	7.8007	0.0024541	0.0165946
1606	41522	ENSMUSG00000094777	319171	H2ac24	H2A clustered histone 24	0.990527	0.991119	3.45162	0.00249063	0.0168311
1607	17856	ENSMUSG00000032741	252972	Tpcn1	two pore channel 1	-0.805903	-0.806146	4.30128	0.00249841	0.0168732
1608	20430	ENSMUSG00000029777	353172	Gars	glycyl-tRNA synthetase	0.737837	0.73786	7.53307	0.0025264	0.0170517
1609	20398	ENSMUSG00000038065	68235	Mturn	maturin, neural progenitor differentiation regulator homolog (Xenopus)	-0.942142	-0.943325	2.3284	0.0025526	0.0172149
1610	46832	ENSMUSG00000035900	223752	Gramd4	GRAM domain containing 4	-0.747819	-0.747881	6.16211	0.00255376	0.0172149
1611	3027	ENSMUSG00000097993	13924	Ptprv	protein tyrosine phosphatase receptor type V	0.859775	0.86041	3.08855	0.00258269	0.0173991
1612	17290	ENSMUSG00000048578	109154	Mlec	malectin	0.725705	0.725722	8.00322	0.00261136	0.0175813
1613	41286	ENSMUSG00000006057	11951	Atp5mc1	ATP synthase membrane subunit c locus 1	0.736264	0.736317	6.34397	0.0027047	0.0181984
1614	28428	ENSMUSG00000037710	52637	Cisd1	CDGSH iron sulfur domain 1	0.738748	0.738873	5.12082	0.00273245	0.0183738
1615	46879	ENSMUSG00000022241	110960	Tars1	threonyl-tRNA synthetase 1	0.736296	0.736331	6.92443	0.00274211	0.0184273
1616	41902	ENSMUSG00000021569	69716	Trip13	thyroid hormone receptor interactor 13	0.749579	0.749761	4.61442	0.00274458	0.0184325
1617	26665	ENSMUSG00000011382	71755	Dhdh	dihydrodiol dehydrogenase	0.823	0.82353	3.21401	0.00284633	0.019104
1618	49424	ENSMUSG00000022504	12265	Ciita	class II transactivator	-0.743091	-0.743113	7.71162	0.00286997	0.0192508
1619	46370	ENSMUSG00000066643	74682	Wdr35	WD repeat domain 35	0.818209	0.81877	3.12549	0.00288193	0.0193191
1620	55417	ENSMUSG00000024354	20522	Slc23a1	solute carrier family 23 (nucleobase transporters), member 1	0.843229	0.844147	2.46186	0.00288382	0.0193198
1621	49546	ENSMUSG00000047434	268880	Xxylt1	xyloside xylosyltransferase 1	-0.769731	-0.76991	4.67362	0.00288957	0.0193464
1622	20396	ENSMUSG00000005225	231999	Plekha8	pleckstrin homology domain containing, family A (phosphoinositide binding specific) member 8	0.807529	0.808098	3.08918	0.00290301	0.0194157
1623	48409	ENSMUSG00000009035	223693	Tmem184b	transmembrane protein 184b	0.746295	0.746354	6.23979	0.00290351	0.0194157
1624	54992	ENSMUSG00000041607	17196	Mbp	myelin basic protein	-0.743289	-0.743373	5.71247	0.00293695	0.0196161
1625	24093	ENSMUSG00000092216	100502736	Gm19345	predicted gene, 19345	0.952918	0.954693	1.9658	0.00293708	0.0196161
1626	32370	ENSMUSG00000031791	74166	Tmem38a	transmembrane protein 38A	0.878145	0.879885	1.62183	0.00296982	0.0198225
1627	28359	ENSMUSG00000025403	108037	Shmt2	serine hydroxymethyltransferase 2 (mitochondrial)	0.733625	0.733645	7.7166	0.00299208	0.0199588
1628	37409	ENSMUSG00000079083	77532	Jrkl	Jrk-like	-0.771529	-0.771835	3.91442	0.0030522	0.0203474
1629	32953	ENSMUSG00000040651	218850	Tasor	transcription activation suppressor	-0.759517	-0.759647	5.10339	0.00305563	0.0203577
1630	12455	ENSMUSG00000027997	12368	Casp6	caspase 6	-0.767922	-0.768216	3.96083	0.00307151	0.0204509
1631	51865	ENSMUSG00000073405	667803	H2-T-ps	histocompatibility 2, T region locus, pseudogene	0.770335	0.770483	4.93418	0.0031195	0.0207578
1632	36	ENSMUSG00000039748	26909	Exo1	exonuclease 1	0.757051	0.757265	4.42629	0.00314037	0.0208838
1633	14957	ENSMUSG00000014030	18507	Pax5	paired box 5	-0.751056	-0.75106	9.91015	0.00315562	0.0209724
1634	39128	ENSMUSG00000034936	80981	Arl4d	ADP-ribosylation factor-like 4D	-0.91726	-0.919138	1.73293	0.00315802	0.0209755
1635	20505	ENSMUSG00000072872	56353	Rybp	RING1 and YY1 binding protein	-0.786377	-0.786626	4.22872	0.00316085	0.0209814
1636	4214	ENSMUSG00000017418	75869	Arl5b	ADP-ribosylation factor-like 5B	-0.820129	-0.820285	5.03491	0.00321275	0.0213129
1637	35170	ENSMUSG00000002324	56739	Rec8	REC8 meiotic recombination protein	0.90879	0.910202	1.97545	0.00322775	0.0213867
1638	28919	ENSMUSG00000020097	20397	Sgpl1	sphingosine phosphate lyase 1	-0.753347	-0.753418	5.96706	0.0032278	0.0213867
1639	12950	ENSMUSG00000015702	71790	Anxa9	annexin A9	0.803314	0.803947	2.93858	0.00325566	0.0215581
1640	37501	ENSMUSG00000057193	68682	Slc44a2	solute carrier family 44, member 2	-0.714339	-0.714356	7.96006	0.00326067	0.0215781
1641	37089	ENSMUSG00000032436	102545	Cmtm7	CKLF-like MARVEL transmembrane domain containing 7	-0.754898	-0.754979	5.76134	0.00331843	0.0219469
1642	49735	ENSMUSG00000035578	69707	Iqcg	IQ motif containing G	0.904965	0.90679	1.61215	0.0033632	0.0222295
1643	29682	ENSMUSG00000046822	106947	Slc39a3	solute carrier family 39 (zinc transporter), member 3	-0.754018	-0.754229	4.3974	0.00337265	0.0222784
1644	56179	ENSMUSG00000024742	14156	Fen1	flap structure specific endonuclease 1	1.01111	1.01244	2.44379	0.00342045	0.0225804
1645	33455	ENSMUSG00000033487	319448	Fndc3a	fibronectin type III domain containing 3A	0.743247	0.743295	6.48178	0.00344228	0.0227107
1646	19971	ENSMUSG00000050786	57895	Ccdc126	coiled-coil domain containing 126	-0.841268	-0.842412	2.17071	0.00352004	0.0232096
1647	24317	ENSMUSG00000055116	11865	Bmal1	basic helix-loop-helix ARNT like 1	-0.737834	-0.738049	4.33689	0.00356964	0.0235223
1648	29861	ENSMUSG00000019977	56422	Hbs1l	Hbs1-like (S. cerevisiae)	0.712826	0.712892	5.95696	0.0036016	0.0237185
1649	39498	ENSMUSG00000020679	21410	Hnf1b	HNF1 homeobox B	0.826262	0.82725	2.43352	0.00360403	0.0237201
1650	19853	ENSMUSG00000030265	16653	Kras	Kirsten rat sarcoma viral oncogene homolog	-0.801031	-0.801117	5.7729	0.00363276	0.0238888
1651	15617	ENSMUSG00000034853	329910	Acot11	acyl-CoA thioesterase 11	0.820682	0.821511	2.58212	0.00363405	0.0238888
1652	29423	ENSMUSG00000025350	19682	Rdh5	retinol dehydrogenase 5	-0.968351	-0.97119	1.12967	0.00371745	0.0244222
1653	49302	ENSMUSG00000005718	83383	Tfap4	transcription factor AP4	-0.745705	-0.745954	4.14268	0.00377289	0.0247714
1654	46608	ENSMUSG00000022365	67819	Derl1	Der1-like domain family, member 1	0.752962	0.752987	7.4588	0.00383878	0.0251888
1655	38950	ENSMUSG00000001039	27078	B9d1	B9 protein domain 1	0.872226	0.874038	1.55037	0.00385904	0.0253064
1656	17320	ENSMUSG00000028958	64295	Tmub1	transmembrane and ubiquitin-like domain containing 1	-0.766718	-0.766944	4.34435	0.00390017	0.0255607
1657	34490	ENSMUSG00000055538	71918	Zcchc24	zinc finger, CCHC domain containing 24	-0.782538	-0.782804	4.12635	0.00391872	0.0256668
1658	612	ENSMUSG00000026519	208795	Tmem63a	transmembrane protein 63a	-0.724454	-0.724564	5.27569	0.00394381	0.0258155
1659	47099	ENSMUSG00000036698	239528	Ago2	argonaute RISC catalytic subunit 2	-0.771583	-0.771614	7.19187	0.00399783	0.0261534
1660	26054	ENSMUSG00000097471	67765	5830432E09Rik	RIKEN cDNA 5830432E09 gene	0.930931	0.932874	1.57318	0.00404488	0.0264452
1661	20791	ENSMUSG00000032641	14760	Gpr19	G protein-coupled receptor 19	0.796939	0.797613	2.81376	0.00404954	0.0264598
1662	14783	ENSMUSG00000028212	12448	Ccne2	cyclin E2	0.794682	0.795034	3.77216	0.00415219	0.0271142
1663	22147	ENSMUSG00000004263	13498	Atn1	atrophin 1	-0.828133	-0.82856	3.53669	0.00416207	0.0271623
1664	32799	ENSMUSG00000037572	218973	Wdhd1	WD repeat and HMG-box DNA binding protein 1	0.732196	0.732256	6.17003	0.00420897	0.0274519
1665	51577	ENSMUSG00000024055	170716	Cyp4f13	cytochrome P450, family 4, subfamily f, polypeptide 13	-0.777769	-0.778045	4.08644	0.00422557	0.0275436
1666	29561	ENSMUSG00000035835	216152	Plppr3	phospholipid phosphatase related 3	0.963619	0.964372	3.22618	0.00423183	0.0275679
1667	56662	ENSMUSG00000044390	332359	Tigd3	tigger transposable element derived 3	0.86806	0.869591	1.80685	0.00423609	0.027579
1668	6086	ENSMUSG00000035168	66860	Tanc1	tetratricopeptide repeat, ankyrin repeat and coiled-coil containing 1	0.886198	0.887483	2.09295	0.0042468	0.0276322
1669	26559	ENSMUSG00000087175	622070	Gm15133	predicted gene 15133	-0.913827	-0.915144	2.11815	0.00431933	0.0280873
1670	40925	ENSMUSG00000006575	51799	Rundc3a	RUN domain containing 3A	0.906015	0.90814	1.38195	0.004339	0.0281983
1671	16712	ENSMUSG00000029406	19679	Pitpnm2	phosphatidylinositol transfer protein, membrane-associated 2	-0.726615	-0.72672	5.34934	0.00434637	0.0282293
1672	55167	ENSMUSG00000097746	633947	Gm6225	predicted gene 6225	-0.912587	-0.91452	1.58984	0.00436484	0.0283323
1673	2022	ENSMUSG00000037138	16764	Aff3	AF4/FMR2 family, member 3	-0.758165	-0.758213	6.59994	0.00441665	0.0286515
1674	29308	ENSMUSG00000020131	18551	Pcsk4	proprotein convertase subtilisin/kexin type 4	-0.888823	-0.889888	2.35696	0.00451321	0.0292604
1675	9907	ENSMUSG00000031155	18715	Pim2	proviral integration site 2	0.756137	0.756163	7.58624	0.00454623	0.0294569
1676	16757	ENSMUSG00000029094	70292	Afap1	actin filament associated protein 1	-0.841655	-0.842956	1.9871	0.00459178	0.0297207
1677	28504	ENSMUSG00000019876	18768	Pkib	protein kinase inhibitor beta, cAMP dependent, testis specific	-0.747948	-0.748098	4.94172	0.00459243	0.0297207
1678	12474	ENSMUSG00000038642	13040	Ctss	cathepsin S	-0.749324	-0.749336	8.45194	0.00464854	0.0300659
1679	49643	ENSMUSG00000022905	16646	Kpna1	karyopherin subunit alpha 1	-0.75404	-0.75411	5.9693	0.00471271	0.0304628
1680	44519	ENSMUSG00000020644	15902	Id2	inhibitor of DNA binding 2	0.762705	0.76292	4.70493	0.00479427	0.0309715
1681	37250	ENSMUSG00000090626	21778	Tex9	testis expressed gene 9	0.773646	0.773958	3.93839	0.00484109	0.0312554
1682	33129	ENSMUSG00000014453	12143	Blk	B lymphoid kinase	-0.746763	-0.746783	7.82018	0.00487293	0.0314423
1683	26993	ENSMUSG00000030588	77254	Yif1b	Yip1 interacting factor homolog B (S. cerevisiae)	0.756671	0.756825	4.84763	0.00494244	0.0318718
1684	36450	ENSMUSG00000032126	15288	Hmbs	hydroxymethylbilane synthase	0.729912	0.73003	5.17733	0.00497857	0.0320857
1685	52310	ENSMUSG00000054723	106639	Vmac	vimentin-type intermediate filament associated coiled-coil protein	-0.770092	-0.770484	3.54736	0.00502908	0.0323894
1686	52523	ENSMUSG00000095193	100044193	Gm20939	predicted gene, 20939	0.822631	0.823373	2.74223	0.00503165	0.0323894
1687	414	ENSMUSG00000056708	15939	Ier5	immediate early response 5	-0.732837	-0.732857	7.89384	0.00503789	0.0324103
1688	33639	ENSMUSG00000075502	432879	Kbtbd6	kelch repeat and BTB (POZ) domain containing 6	0.910973	0.913743	1.03847	0.00508655	0.032704
1689	38632	ENSMUSG00000020841	12874	Cpd	carboxypeptidase D	0.744866	0.744969	5.46506	0.00511727	0.032882
1690	6927	ENSMUSG00000078877	628147	Gm2004	predicted gene 2004	0.911705	0.914016	1.29565	0.00512773	0.0329298
1691	15806	ENSMUSG00000028367	22166	Txn1	thioredoxin 1	0.719086	0.719103	7.95751	0.00516649	0.0331591
1692	20324	ENSMUSG00000014554	27369	Dguok	deoxyguanosine kinase	-0.745546	-0.745685	4.97095	0.00520846	0.0334086
1693	56118	ENSMUSG00000044345	277010	Marveld1	MARVEL (membrane-associating) domain containing 1	0.862881	0.864157	2.04687	0.00521699	0.0334436
1694	31070	ENSMUSG00000031662	71607	Snx20	sorting nexin 20	0.710222	0.710248	7.34102	0.0052395	0.033568
1695	12786	ENSMUSG00000027879	20333	Sec22b	SEC22 homolog B, vesicle trafficking protein	0.726676	0.726738	6.09831	0.00539771	0.0345613
1696	26937	ENSMUSG00000043432	243813	Leng9	leukocyte receptor cluster (LRC) member 9	-0.789908	-0.790465	3.08712	0.00546277	0.0349572
1697	55990	ENSMUSG00000053799	107371	Exoc6	exocyst complex component 6	-0.711727	-0.711813	5.59524	0.00551562	0.0352746
1698	46417	ENSMUSG00000021127	12192	Zfp36l1	zinc finger protein 36, C3H type-like 1	-0.72476	-0.724768	9.08162	0.00557332	0.0356227
1699	54421	ENSMUSG00000024383	26405	Map3k2	mitogen-activated protein kinase kinase kinase 2	-0.717571	-0.717657	5.61692	0.00562272	0.0359173
1700	7198	ENSMUSG00000041219	228482	Arhgap11a	Rho GTPase activating protein 11A	0.736904	0.736945	6.74323	0.00565747	0.036118
1701	15750	ENSMUSG00000041000	67525	Trim62	tripartite motif-containing 62	0.842752	0.844211	1.80302	0.00576416	0.0367775
1702	42762	ENSMUSG00000021707	13361	Dhfr	dihydrofolate reductase	0.755788	0.755927	5.03513	0.00578281	0.0368747
1703	37370	ENSMUSG00000025241	17281	Fyco1	FYVE and coiled-coil domain containing 1	-0.741274	-0.741406	5.06019	0.00581228	0.0370409
1704	17929	ENSMUSG00000006641	330064	Slc5a6	solute carrier family 5 (sodium-dependent vitamin transporter), member 6	-0.768633	-0.769143	3.16621	0.00586574	0.0373597
1705	906	ENSMUSG00000028033	226922	Kcnq5	potassium voltage-gated channel, subfamily Q, member 5	-0.745163	-0.745398	4.2227	0.00586937	0.0373609
1706	3298	ENSMUSG00000006301	69660	Tmbim1	transmembrane BAX inhibitor motif containing 1	0.784075	0.784462	3.59792	0.00587568	0.0373791
1707	24718	ENSMUSG00000030393	22775	Zik1	zinc finger protein interacting with K protein 1	0.932444	0.934989	1.21687	0.00593344	0.0377245
1708	48253	ENSMUSG00000000346	23994	Dazap2	DAZ associated protein 2	-0.709446	-0.709456	8.68532	0.00603828	0.0383685
1709	14407	ENSMUSG00000062545	384059	Tlr12	toll-like receptor 12	0.848794	0.850256	1.80623	0.00607112	0.0385547
1710	36900	ENSMUSG00000044791	235626	Setd2	SET domain containing 2	-0.709519	-0.709547	7.25833	0.00609	0.0386519
1711	9912	ENSMUSG00000062949	320940	Atp11c	ATPase, class VI, type 11C	-0.712441	-0.71256	5.14819	0.0061181	0.0387901
1712	38370	ENSMUSG00000034427	217328	Myo15b	myosin XVB	0.900476	0.902212	1.70734	0.00611892	0.0387901
1713	36531	ENSMUSG00000032458	50797	Copb2	COPI coat complex subunit beta 2	0.699386	0.699411	7.35662	0.00615847	0.039018
1714	51592	ENSMUSG00000055240	22643	Zfp101	zinc finger protein 101	0.759302	0.75961	3.85715	0.00617346	0.0390902
1715	36644	ENSMUSG00000002028	214162	Kmt2a	lysine (K)-specific methyltransferase 2A	-0.72565	-0.725667	7.96553	0.00625397	0.0395769
1716	32502	ENSMUSG00000046441	234728	Cmtr2	cap methyltransferase 2	-0.754823	-0.755212	3.5305	0.00628605	0.0397471
1717	4773	ENSMUSG00000075256	228094	Cerkl	ceramide kinase-like	0.967848	0.970348	1.29142	0.00628819	0.0397471
1718	13835	ENSMUSG00000028680	12795	Plk3	polo like kinase 3	-0.775324	-0.775437	5.34857	0.00630604	0.0398367
1719	57070	ENSMUSG00000025092	73442	Hspa12a	heat shock protein 12A	0.849798	0.850762	2.4385	0.00643882	0.0406518
1720	5921	ENSMUSG00000072980	70645	Oip5	Opa interacting protein 5	0.761768	0.762115	3.70635	0.00651667	0.0411194
1721	22192	ENSMUSG00000040669	13619	Phc1	polyhomeotic 1	-0.715844	-0.715995	4.80395	0.00655517	0.0413383
1722	23414	ENSMUSG00000078606	100042856	Gvin2	GTPase, very large interferon inducible, family member 2	-0.766596	-0.767134	3.18806	0.00664081	0.0418496
1723	12933	ENSMUSG00000028073	73182	Pear1	platelet endothelial aggregation receptor 1	-0.759104	-0.759241	5.04777	0.00664654	0.0418496
1724	7189	ENSMUSG00000032724	99382	Abtb2	ankyrin repeat and BTB domain containing 2	0.834102	0.83472	3.06953	0.0066478	0.0418496
1725	40253	ENSMUSG00000020321	17449	Mdh1	malate dehydrogenase 1, NAD (soluble)	0.727404	0.727423	7.80268	0.00668451	0.0420562
1726	55733	ENSMUSG00000056185	225861	Snx32	sorting nexin 32	0.781023	0.781256	4.40575	0.00671107	0.0421816
1727	56058	ENSMUSG00000024892	18563	Pcx	pyruvate carboxylase	0.82917	0.830255	2.22708	0.00671222	0.0421816
1728	2574	ENSMUSG00000043263	236312	Ifi209	interferon activated gene 209	-0.708311	-0.708326	8.09271	0.006719	0.0421999
1729	13630	ENSMUSG00000029030	67808	Tprg1l	transformation related protein 63 regulated 1 like	-0.714146	-0.714194	6.4308	0.00673757	0.0422741
1730	48630	ENSMUSG00000022965	15980	Ifngr2	interferon gamma receptor 2	-0.721547	-0.721606	6.15782	0.00673861	0.0422741
1731	1108	ENSMUSG00000016526	226419	Dyrk3	dual-specificity tyrosine phosphorylation regulated kinase 3	0.75192	0.752269	3.67226	0.00681193	0.0427093
1732	24431	ENSMUSG00000052605	67441	Isoc2b	isochorismatase domain containing 2b	0.834273	0.834844	3.10994	0.00685998	0.0429858
1733	52432	ENSMUSG00000044469	66443	Tnfaip8l1	tumor necrosis factor, alpha-induced protein 8-like 1	0.802523	0.803601	2.15792	0.00694632	0.0435017
1734	15707	ENSMUSG00000038816	54366	Ctnnal1	catenin alpha like 1	0.756521	0.756874	3.67354	0.00696757	0.0436096
1735	29739	ENSMUSG00000020029	71207	Nudt4	nudix hydrolase 4	0.708457	0.70854	5.63805	0.00710562	0.044448
1736	34372	ENSMUSG00000025278	286940	Flnb	filamin, beta	0.768291	0.768389	5.60902	0.00712793	0.0445619
1737	50724	ENSMUSG00000034868	67938	Myl12b	myosin, light chain 12B, regulatory	-0.774834	-0.775472	2.87385	0.00716931	0.0447755
1738	1527	ENSMUSG00000026782	329165	Abi2	abl interactor 2	0.811309	0.812145	2.53958	0.00717036	0.0447755
1739	21875	ENSMUSG00000053063	232413	Clec12a	C-type lectin domain family 12, member a	1.03495	1.03843	1.12128	0.00719277	0.0448862
1740	55757	ENSMUSG00000025085	226251	Ablim1	actin-binding LIM protein 1	-0.709826	-0.709835	8.86877	0.00719635	0.0448862
1741	40897	ENSMUSG00000037601	18102	Nme1	NME/NM23 nucleoside diphosphate kinase 1	0.742348	0.742445	5.55135	0.00722106	0.0450144
1742	36252	ENSMUSG00000045414	68861	Dipk2a	divergent protein kinase domain 2A	-0.782095	-0.782543	3.39943	0.00725154	0.0451785
1743	49495	ENSMUSG00000009569	239719	Mrtfb	myocardin related transcription factor B	-0.726719	-0.726939	4.28627	0.00731284	0.0455343
1744	50228	ENSMUSG00000005371	225055	Fbxo11	F-box protein 11	-0.698222	-0.698256	6.89472	0.00738636	0.0459657
1745	56873	ENSMUSG00000024782	56248	Ak3	adenylate kinase 3	0.711666	0.711821	4.75641	0.0074495	0.046332
1746	15623	ENSMUSG00000028597	67305	Gpx7	glutathione peroxidase 7	0.882425	0.884292	1.53855	0.00752223	0.0467576
1747	44177	ENSMUSG00000034271	81703	Jdp2	Jun dimerization protein 2	0.857506	0.85909	1.72255	0.00753638	0.0468187
1748	820	ENSMUSG00000026509	12334	Capn2	calpain 2	0.701995	0.702104	5.23366	0.00778152	0.048314
1749	27084	ENSMUSG00000002983	19698	Relb	avian reticuloendotheliosis viral (v-rel) oncogene related B	-0.693024	-0.693065	6.60548	0.00778815	0.0483275
1750	41116	ENSMUSG00000020893	18626	Per1	period circadian clock 1	-0.781498	-0.781527	7.34025	0.00802435	0.0497647
1751	26049	ENSMUSG00000097162	78329	2310010J17Rik	RIKEN cDNA 2310010J17 gene	-0.880068	-0.882253	1.34837	0.00805179	0.0499064
1752	6594	ENSMUSG00000059013	27387	Sh2d3c	SH2 domain containing 3C	-0.717052	-0.717152	5.40283	0.00806556	0.0499632
1753	24939	ENSMUSG00000030967	360216	Zranb1	zinc finger, RAN-binding domain containing 1	-0.706292	-0.706363	5.8644	0.00823535	0.0509859
1754	54898	ENSMUSG00000036941	114615	Elac1	elaC ribonuclease Z 1	-0.73467	-0.734949	3.95387	0.00836207	0.0517409
1755	28754	ENSMUSG00000039810	103284	Zc3h10	zinc finger CCCH type containing 10	-0.713926	-0.714064	4.95578	0.00838356	0.0518443
1756	38379	ENSMUSG00000000861	14025	Bcl11a	BCL11 transcription factor A	-0.709874	-0.70989	7.99681	0.00839055	0.051858
1757	41829	ENSMUSG00000078945	17948	Naip2	NLR family, apoptosis inhibitory protein 2	0.745073	0.745405	3.74827	0.00843027	0.0520738
1758	56721	ENSMUSG00000056999	15925	Ide	insulin degrading enzyme	0.705036	0.705078	6.64308	0.00844313	0.0520965
1759	4714	ENSMUSG00000058812	68386	0610039K10Rik	RIKEN cDNA 0610039K10 gene	0.959765	0.96222	1.37259	0.00844354	0.0520965
1760	14742	ENSMUSG00000071014	230075	Ndufb6	NADH:ubiquinone oxidoreductase subunit B6	0.712327	0.712425	5.40755	0.00848728	0.0523366
1761	34840	ENSMUSG00000022070	77744	Bora	bora, aurora kinase A activator	0.707436	0.707527	5.51732	0.00869396	0.0535807
1762	16948	ENSMUSG00000029482	78894	Aacs	acetoacetyl-CoA synthetase	0.726433	0.726498	6.04128	0.00875359	0.0539176
1763	14388	ENSMUSG00000073755	230757	5730409E04Rik	RIKEN cDNA 5730409E04Rik gene	0.87588	0.878414	1.10618	0.00883668	0.0543984
1764	10416	ENSMUSG00000028011	56720	Tdo2	tryptophan 2,3-dioxygenase	-0.884513	-0.886598	1.44497	0.00894267	0.0550197
1765	48646	ENSMUSG00000043065	212514	Spice1	spindle and centriole associated protein 1	-0.715836	-0.716044	4.33051	0.00899436	0.0553064
1766	13118	ENSMUSG00000029009	17769	Mthfr	methylenetetrahydrofolate reductase	0.732467	0.732616	4.91764	0.00901516	0.0554029
1767	34192	ENSMUSG00000049092	70713	Gpr137c	G protein-coupled receptor 137C	-0.826378	-0.827194	2.63856	0.00903886	0.0555171
1768	36627	ENSMUSG00000044244	213208	Il20rb	interleukin 20 receptor beta	0.832618	0.833904	1.98515	0.0091656	0.0562637
1769	35666	ENSMUSG00000033577	17920	Myo6	myosin VI	0.879645	0.8817	1.41626	0.00922248	0.0565809
1770	3448	ENSMUSG00000041926	215615	Rnpep	arginyl aminopeptidase (aminopeptidase B)	0.701852	0.701944	5.49067	0.00925511	0.056749
1771	32081	ENSMUSG00000040220	104346	Gas8	growth arrest specific 8	0.765685	0.766148	3.28936	0.0092851	0.0569007
1772	4247	ENSMUSG00000027583	72147	Zbtb46	zinc finger and BTB domain containing 46	-0.825398	-0.826783	1.9055	0.00930388	0.0569836
1773	27407	ENSMUSG00000060441	667823	Trim5	tripartite motif-containing 5	-0.769191	-0.769301	5.37339	0.00932098	0.0570562
1774	31844	ENSMUSG00000031803	72297	B3gnt3	UDP-GlcNAc:betaGal beta-1,3-N-acetylglucosaminyltransferase 3	-0.811522	-0.812719	2.06209	0.00935367	0.057224
1775	13375	ENSMUSG00000028906	269587	Epb41	erythrocyte membrane protein band 4.1	-0.74241	-0.742465	6.30799	0.00943558	0.0576926
1776	23325	ENSMUSG00000038738	243961	Shank1	SH3 and multiple ankyrin repeat domains 1	-0.709992	-0.710063	6.01808	0.00944721	0.0577173
1777	1435	ENSMUSG00000048174	74626	Tmem81	transmembrane protein 81	-0.772293	-0.772744	3.3482	0.00945026	0.0577173
1778	7102	ENSMUSG00000026873	74016	Phf19	PHD finger protein 19	0.763386	0.763534	5.00823	0.00947574	0.0578404
1779	23879	ENSMUSG00000047554	233724	Tmem41b	transmembrane protein 41B	0.703103	0.703228	5.03581	0.00955475	0.0582899
1780	21708	ENSMUSG00000030298	110379	Sec13	SEC13 homolog, nuclear pore and COPII coat complex component	0.69473	0.694773	6.57214	0.00958265	0.0584273
1781	52112	ENSMUSG00000078546	70081	Zfp995	zinc finger protein 995	0.837506	0.839223	1.56921	0.00964922	0.0588001
1782	9499	ENSMUSG00000031428	66995	Zcchc18	zinc finger, CCHC domain containing 18	0.708616	0.708745	5.00218	0.00965769	0.0588187
1783	54680	ENSMUSG00000024544	52662	Ldlrad4	low density lipoprotein receptor class A domain containing 4	0.880935	0.883248	1.24136	0.00966377	0.0588227
1784	48422	ENSMUSG00000022428	73739	Cby1	chibby family member 1, beta catenin antagonist	0.76555	0.765883	3.77377	0.00970023	0.0590115
1785	36439	ENSMUSG00000032123	13478	Dpagt1	dolichyl-phosphate N-acetylglucosaminephosphotransferase 1	0.696783	0.696902	5.08597	0.00970605	0.0590139
1786	8173	ENSMUSG00000033436	67416	Armcx2	armadillo repeat containing, X-linked 2	0.706216	0.706374	4.72033	0.00989568	0.0601332
1787	13481	ENSMUSG00000028545	67621	Bend5	BEN domain containing 5	-0.710981	-0.711107	5.06832	0.00994559	0.0603834
1788	39330	ENSMUSG00000018012	170758	Rac3	Rac family small GTPase 3	0.873555	0.876146	1.05913	0.00994799	0.0603834
1789	44681	ENSMUSG00000020978	69554	Klhdc2	kelch domain containing 2	0.72097	0.721102	4.995	0.0101144	0.0613592
1790	10412	ENSMUSG00000028015	229445	Ctso	cathepsin O	-0.694857	-0.694926	5.86173	0.0102186	0.0619565
1791	28745	ENSMUSG00000039824	216459	Myl6b	myosin, light polypeptide 6B	0.808233	0.809242	2.26434	0.0102459	0.0620874
1792	40067	ENSMUSG00000084329	627119	Gm6733	signal recognition particle receptor ('docking protein') pseudogene	0.844361	0.846576	1.22406	0.0103561	0.0627202
1793	43907	ENSMUSG00000045273	26886	Cenph	centromere protein H	0.724641	0.724829	4.512	0.0104255	0.0631053
1794	47561	ENSMUSG00000022422	72107	Dscc1	DNA replication and sister chromatid cohesion 1	0.7518	0.752331	3.07927	0.0104634	0.0632997
1795	18925	ENSMUSG00000029408	56325	Abcb9	ATP-binding cassette, sub-family B member 9	-0.879923	-0.882623	1.03754	0.0105848	0.0639985
1796	49294	ENSMUSG00000022521	12914	Crebbp	CREB binding protein	-0.705407	-0.705442	6.88019	0.010853	0.0655831
1797	36637	ENSMUSG00000025647	66940	Shisa5	shisa family member 5	-0.700241	-0.700244	10.4002	0.0109126	0.065907
1798	40716	ENSMUSG00000056938	67131	Acbd4	acyl-Coenzyme A binding domain containing 4	0.704521	0.704649	5.00034	0.0109207	0.0659191
1799	14120	ENSMUSG00000032890	242662	Rims3	regulating synaptic membrane exocytosis 3	0.898954	0.901049	1.526	0.0111555	0.0672989
1800	47158	ENSMUSG00000039168	223453	Dap	death-associated protein	0.73017	0.73025	5.772	0.0113086	0.0681844
1801	26989	ENSMUSG00000030591	57296	Psmd8	proteasome (prosome, macropain) 26S subunit, non-ATPase, 8	0.685473	0.685491	7.7371	0.0113375	0.0683068
1802	34544	ENSMUSG00000035953	219024	Pip4p1	phosphatidylinositol-4,5-bisphosphate 4-phosphatase 1	-0.692487	-0.692536	6.36304	0.0113415	0.0683068
1803	12722	ENSMUSG00000027959	72776	Sass6	SAS-6 centriolar assembly protein	0.753003	0.753421	3.42382	0.011364	0.0684046
1804	48081	ENSMUSG00000033065	18642	Pfkm	phosphofructokinase, muscle	0.736789	0.737142	3.6215	0.011384	0.0684872
1805	10709	ENSMUSG00000025762	214048	Larp1b	La ribonucleoprotein 1B	0.748781	0.748883	5.52007	0.0114076	0.0685911
1806	35969	ENSMUSG00000042557	20466	Sin3a	transcriptional regulator, SIN3A (yeast)	-0.695179	-0.695228	6.37425	0.0115394	0.0693452
1807	48633	ENSMUSG00000036292	207798	Gramd1c	GRAM domain containing 1C	0.788071	0.788924	2.45899	0.0115512	0.0693774
1808	36090	ENSMUSG00000032009	75747	Sesn3	sestrin 3	-0.695531	-0.695565	6.92411	0.0118153	0.0709107
1809	29888	ENSMUSG00000052291	102633868	Gm31593	predicted gene, 31593	-0.838538	-0.839724	2.1182	0.0118195	0.0709107
1810	40371	ENSMUSG00000035455	60530	Fignl1	fidgetin-like 1	0.712533	0.712621	5.6155	0.011887	0.0712758
1811	57012	ENSMUSG00000069833	66395	Ahnak	AHNAK nucleoprotein	0.72503	0.725097	6.02859	0.0120449	0.072183
1812	13266	ENSMUSG00000039953	65945	Clstn1	calsyntenin 1	0.706848	0.707073	4.2057	0.0122482	0.0733605
1813	51501	ENSMUSG00000033826	13417	Dnah8	dynein, axonemal, heavy chain 8	-0.867164	-0.868672	1.90482	0.0122947	0.0735987
1814	19851	ENSMUSG00000051124	317758	Gimap9	GTPase, IMAP family member 9	-0.724904	-0.72505	4.85876	0.0125714	0.0751907
1815	15161	ENSMUSG00000028392	192120	Bspry	B-box and SPRY domain containing	0.834005	0.835445	1.88584	0.0125745	0.0751907
1816	31121	ENSMUSG00000005534	16337	Insr	insulin receptor	-0.702629	-0.702768	4.89435	0.0126579	0.075648
1817	42057	ENSMUSG00000062248	66197	Cks2	CDC28 protein kinase regulatory subunit 2	0.703761	0.703827	5.9904	0.0127084	0.0759075
1818	16428	ENSMUSG00000002297	27214	Dbf4	DBF4 zinc finger	0.691521	0.691582	6.05694	0.0127193	0.0759312
1819	14309	ENSMUSG00000028648	595136	Ndufs5	NADH:ubiquinone oxidoreductase core subunit S5	0.712794	0.712889	5.45264	0.0127785	0.0762422
1820	7974	ENSMUSG00000041649	245671	Klf8	Kruppel-like transcription factor 8	0.817832	0.819025	2.04988	0.012827	0.0764895
1821	52448	ENSMUSG00000059811	56298	Atl2	atlastin GTPase 2	0.71955	0.719616	6.01154	0.0128586	0.0766364
1822	47866	ENSMUSG00000022358	67731	Fbxo32	F-box protein 32	-0.745767	-0.746142	3.57566	0.0128801	0.0767221
1823	38090	ENSMUSG00000040563	235044	Plppr2	phospholipid phosphatase related 2	0.793934	0.795023	2.12618	0.0129214	0.0769258
1824	36868	ENSMUSG00000054792	270201	Klhl18	kelch-like 18	-0.693639	-0.693739	5.34529	0.0129439	0.0770178
1825	38996	ENSMUSG00000048721	320116	Fndc9	fibronectin type III domain containing 9	0.797724	0.798296	3.05144	0.0130296	0.0774853
1826	37137	ENSMUSG00000032231	12306	Anxa2	annexin A2	0.774579	0.775559	2.31389	0.0132045	0.0784822
1827	50106	ENSMUSG00000039456	338467	Morc3	microrchidia 3	-0.685431	-0.685478	6.38841	0.0132297	0.0785873
1828	17243	ENSMUSG00000028973	74610	Abcb8	ATP-binding cassette, sub-family B member 8	0.715631	0.715754	5.11443	0.0132367	0.0785873
1829	52443	ENSMUSG00000001228	18140	Uhrf1	ubiquitin-like, containing PHD and RING finger domains, 1	0.715678	0.715701	7.5649	0.0133324	0.0791126
1830	41219	ENSMUSG00000040350	94089	Trim7	tripartite motif-containing 7	-0.762296	-0.762409	5.36083	0.0134744	0.0799111
1831	42093	ENSMUSG00000045827	20723	Serpinb9	serine (or cysteine) peptidase inhibitor, clade B, member 9	-0.82419	-0.825118	2.4953	0.0134834	0.0799208
1832	31863	ENSMUSG00000036840	20437	Siah1a	siah E3 ubiquitin protein ligase 1A	-0.749456	-0.749727	4.04915	0.0136769	0.0810236
1833	3428	ENSMUSG00000042046	213452	Dstyk	dual serine/threonine and tyrosine protein kinase	-0.768044	-0.768444	3.53717	0.0136991	0.0811109
1834	39899	ENSMUSG00000060600	13808	Eno3	enolase 3, beta muscle	-0.727792	-0.728075	3.93712	0.0137135	0.081152
1835	39692	ENSMUSG00000020492	66140	Ska2	spindle and kinetochore associated complex subunit 2	0.721467	0.721665	4.45044	0.0138169	0.0817194
1836	50503	ENSMUSG00000015474	54397	Ppt2	palmitoyl-protein thioesterase 2	0.869094	0.870599	1.8811	0.0139749	0.0826089
1837	468	ENSMUSG00000026489	67426	Coq8a	coenzyme Q8A	-0.714904	-0.714995	5.60246	0.0140125	0.0827857
1838	13792	ENSMUSG00000038368	230393	Focad	focadhesin	0.744623	0.744987	3.63811	0.0141541	0.0835767
1839	27864	ENSMUSG00000019845	71924	Tube1	tubulin, epsilon 1	0.737812	0.738177	3.58753	0.0142151	0.0838913
1840	32557	ENSMUSG00000096188	97487	Cmtm4	CKLF-like MARVEL transmembrane domain containing 4	0.76492	0.765774	2.41107	0.0142331	0.0839518
1841	38717	ENSMUSG00000034227	15223	Foxj1	forkhead box J1	0.835372	0.837501	1.27144	0.0143476	0.0845817
1842	45477	ENSMUSG00000041481	20715	Serpina3g	serine (or cysteine) peptidase inhibitor, clade A, member 3G	0.694414	0.694582	4.57658	0.014708	0.086659
1843	2619	ENSMUSG00000039783	98256	Kmo	kynurenine 3-monooxygenase (kynurenine 3-hydroxylase)	-0.698626	-0.698671	6.5245	0.0147355	0.0867738
1844	41714	ENSMUSG00000069310	319148	H3c3	H3 clustered histone 3	0.806819	0.808021	2.05197	0.0150343	0.0884853
1845	539	ENSMUSG00000098923	226351	Tmem185b	transmembrane protein 185B	-0.708049	-0.708223	4.58439	0.0152141	0.0894954
1846	52147	ENSMUSG00000019214	214901	Chtf18	CTF18, chromosome transmission fidelity factor 18	0.789317	0.789553	4.42984	0.0152439	0.0896216
1847	30526	ENSMUSG00000031563	52357	Wwc2	WW, C2 and coiled-coil domain containing 2	-0.809971	-0.811101	2.12834	0.0152652	0.0896983
1848	41617	ENSMUSG00000051335	328232	Gfod1	glucose-fructose oxidoreductase domain containing 1	-0.821786	-0.822811	2.30094	0.0153151	0.0899428
1849	56436	ENSMUSG00000024712	54391	Rfk	riboflavin kinase	-0.688169	-0.688241	5.79036	0.0153462	0.090077
1850	27041	ENSMUSG00000019158	69094	Tmem160	transmembrane protein 160	0.727573	0.72767	5.45986	0.015387	0.0902678
1851	38802	ENSMUSG00000057286	20446	St6galnac2	ST6 (alpha-N-acetyl-neuraminyl-2,3-beta-galactosyl-1,3)-N-acetylgalactosaminide alpha-2,6-sialyltransferase 2	0.857358	0.859305	1.43856	0.0154786	0.0907558
1852	15156	ENSMUSG00000066150	20529	Slc31a1	solute carrier family 31, member 1	0.682298	0.682366	5.8636	0.0154936	0.0907949
1853	42516	ENSMUSG00000021754	26401	Map3k1	mitogen-activated protein kinase kinase kinase 1	-0.685158	-0.685183	7.35602	0.0155181	0.0908894
1854	15312	ENSMUSG00000034035	622665	Ccdc17	coiled-coil domain containing 17	0.738593	0.739046	3.27275	0.0156693	0.0917253
1855	45047	ENSMUSG00000021176	78767	Efcab11	EF-hand calcium binding domain 11	0.787588	0.788637	2.19728	0.0156869	0.0917787
1856	51127	ENSMUSG00000023915	94185	Tnfrsf21	tumor necrosis factor receptor superfamily, member 21	-0.800992	-0.802405	1.80209	0.0157466	0.0920788
1857	41232	ENSMUSG00000078921	100039796	Tgtp2	T cell specific GTPase 2	-0.737562	-0.737956	3.52257	0.0159587	0.0932686
1858	20469	ENSMUSG00000029672	27999	Fam3c	FAM3 metabolism regulating signaling molecule C	-0.696805	-0.696848	6.5714	0.0159968	0.0934411
1859	32686	ENSMUSG00000002346	73095	Slc25a42	solute carrier family 25, member 42	0.739986	0.740423	3.32456	0.0162203	0.0946956
1860	47100	ENSMUSG00000046034	432940	Otulin	OTU deubiquitinase with linear linkage specificity	-0.68055	-0.6806	6.30369	0.0162297	0.0946992
1861	55934	ENSMUSG00000024769	240505	Cdc42bpg	CDC42 binding protein kinase gamma	0.726457	0.726799	3.66506	0.0164712	0.0960571
1862	50458	ENSMUSG00000079547	14999	H2-DMb1	histocompatibility 2, class II, locus Mb1	-0.716128	-0.716177	6.44654	0.0164866	0.0960949
1863	23972	ENSMUSG00000030793	66824	Pycard	PYD and CARD domain containing	0.730039	0.730149	5.30532	0.0165914	0.0966538
1864	45496	ENSMUSG00000020952	76983	Scfd1	Sec1 family domain containing 1	0.695332	0.695401	5.89035	0.0167002	0.0972164
1865	10153	ENSMUSG00000027963	58193	Extl2	exostosin-like glycosyltransferase 2	0.72987	0.730374	3.09474	0.0167059	0.0972164
1866	37933	ENSMUSG00000066233	66079	Tmem42	transmembrane protein 42	-0.798838	-0.800187	1.85742	0.0168871	0.0982185
1867	27242	ENSMUSG00000054381	269997	Zfp747	zinc finger protein 747	-0.704785	-0.705081	3.82248	0.0169519	0.0985428
1868	12629	ENSMUSG00000060671	54667	Atp8b2	ATPase, class I, type 8B, member 2	0.686341	0.686376	6.83595	0.0169997	0.0987677
1869	31756	ENSMUSG00000043251	277978	Exoc3l	exocyst complex component 3-like	0.815468	0.817265	1.45955	0.0170966	0.0992775
1870	42212	ENSMUSG00000045136	73710	Tubb2b	tubulin, beta 2B class IIB	0.720647	0.720808	4.70624	0.017185	0.0997376
1871	21669	ENSMUSG00000046679	232196	C87436	expressed sequence C87436	-0.707586	-0.707795	4.30936	0.0172217	0.0998972
1872	54994	ENSMUSG00000041258	329002	Zfp236	zinc finger protein 236	-0.688445	-0.688523	5.68563	0.0172844	0.100207
1873	36656	ENSMUSG00000066415	77853	Msl2	MSL complex subunit 2	-0.676612	-0.676643	6.98411	0.017475	0.101258
1874	17109	ENSMUSG00000039782	231207	Cpeb2	cytoplasmic polyadenylation element binding protein 2	0.739222	0.73953	3.87526	0.0175077	0.101393
1875	18161	ENSMUSG00000056413	231821	Adap1	ArfGAP with dual PH domains 1	0.692261	0.692315	6.29437	0.0177617	0.10281
1876	31061	ENSMUSG00000036246	78816	Gmip	Gem-interacting protein	-0.674849	-0.674877	7.14924	0.0181926	0.105248
1877	12589	ENSMUSG00000038393	56338	Txnip	thioredoxin interacting protein	-0.720848	-0.720862	8.33088	0.0184041	0.106414
1878	15519	ENSMUSG00000070972	72429	Dnajc25	DnaJ heat shock protein family (Hsp40) member C25	0.716919	0.717217	3.81639	0.0184355	0.106539
1879	24132	ENSMUSG00000030539	20352	Sema4b	sema domain, immunoglobulin domain (Ig), transmembrane domain (TM) and short cytoplasmic domain, (semaphorin) 4B	-0.689194	-0.689241	6.45154	0.0184954	0.106829
1880	26560	ENSMUSG00000057143	319236	Trim12c	tripartite motif-containing 12C	-0.68119	-0.681218	7.16595	0.0185649	0.107173
1881	35994	ENSMUSG00000025602	80902	Zfp202	zinc finger protein 202	-0.792799	-0.794351	1.64948	0.0186853	0.107811
1882	5280	ENSMUSG00000027551	22722	Zfp64	zinc finger protein 64	0.676147	0.676261	5.10877	0.0188224	0.108544
1883	243	ENSMUSG00000055067	69726	Smyd3	SET and MYND domain containing 3	-0.697553	-0.697785	4.13377	0.0193213	0.111362
1884	1737	ENSMUSG00000001138	94218	Cnnm3	cyclin M3	-0.704803	-0.705002	4.39282	0.0193375	0.111396
1885	48525	ENSMUSG00000002489	21844	Tiam1	T cell lymphoma invasion and metastasis 1	0.806972	0.808464	1.77414	0.0193987	0.111689
1886	43688	ENSMUSG00000036721	22758	Zscan12	zinc finger and SCAN domain containing 12	0.785778	0.786662	2.42235	0.0194978	0.1122
1887	22077	ENSMUSG00000034023	211651	Fancd2	Fanconi anemia, complementation group D2	0.741322	0.741461	5.02689	0.0198993	0.11445
1888	15501	ENSMUSG00000039740	56737	Alg2	ALG2 alpha-1,3/1,6-mannosyltransferase	0.683158	0.683285	4.96405	0.0199584	0.114729
1889	33183	ENSMUSG00000022139	105559	Mbnl2	muscleblind like splicing factor 2	0.687925	0.687981	6.15607	0.0202911	0.116539
1890	37263	ENSMUSG00000032216	17999	Nedd4	neural precursor cell expressed, developmentally down-regulated 4	0.702023	0.702083	6.24504	0.0202946	0.116539
1891	47301	ENSMUSG00000037617	26942	Spag1	sperm associated antigen 1	0.773117	0.774001	2.37978	0.0204512	0.117376
1892	2947	ENSMUSG00000099843	635504	Gm7160	predicted gene 7160	-0.76347	-0.764477	2.1865	0.02048	0.117478
1893	30250	ENSMUSG00000048310	244631	Pskh1	protein serine kinase H1	-0.68616	-0.686299	4.86121	0.0205051	0.117536
1894	20342	ENSMUSG00000001520	60345	Nrip2	nuclear receptor interacting protein 2	0.816321	0.818637	1.11767	0.0205117	0.117536
1895	30949	ENSMUSG00000037921	234311	Ddx60	DExD/H box helicase 60	-0.708855	-0.709115	4.02798	0.0208273	0.119281
1896	35584	ENSMUSG00000032041	117149	Tirap	toll-interleukin 1 receptor (TIR) domain-containing adaptor protein	0.692383	0.692551	4.60212	0.0210324	0.120393
1897	30645	ENSMUSG00000031960	234734	Aars1	alanyl-tRNA synthetase 1	0.696415	0.696435	7.68585	0.0210563	0.120466
1898	11382	ENSMUSG00000074212	70604	Dnajb14	DnaJ heat shock protein family (Hsp40) member B14	-0.75464	-0.75498	3.76493	0.0211605	0.120998
1899	50690	ENSMUSG00000034265	224454	Zdhhc14	zinc finger, DHHC domain containing 14	0.713851	0.714187	3.63464	0.0212027	0.121176
1900	17336	ENSMUSG00000039682	66988	Lap3	leucine aminopeptidase 3	0.684084	0.684186	5.28919	0.0213756	0.122049
1901	25322	ENSMUSG00000030876	59052	Mettl9	methyltransferase like 9	0.683659	0.683765	5.26435	0.021378	0.122049
1902	176	ENSMUSG00000026047	72050	Poglut2	protein O-glucosyltransferase 2	0.743593	0.744144	2.99563	0.0214495	0.122393
1903	14963	ENSMUSG00000035649	319885	Zcchc7	zinc finger, CCHC domain containing 7	-0.677039	-0.677089	6.31797	0.0216434	0.123434
1904	22267	ENSMUSG00000036390	13197	Gadd45a	growth arrest and DNA-damage-inducible 45 alpha	0.691848	0.691949	5.36512	0.0217703	0.124093
1905	48708	ENSMUSG00000048087	11615	Ahcyl	adenosylhomocysteinase like	0.710568	0.710823	4.05955	0.0218043	0.124222
1906	46315	ENSMUSG00000073079	24067	Srp54a	signal recognition particle 54A	0.711532	0.71189	3.5642	0.0218681	0.12452
1907	6165	ENSMUSG00000027378	53885	Nphp1	nephronophthisis 1 (juvenile) homolog (human)	0.739668	0.740341	2.70574	0.0219518	0.12493
1908	10334	ENSMUSG00000028133	66568	Rwdd3	RWD domain containing 3	-0.80236	-0.804335	1.33144	0.0219663	0.12494
1909	55841	ENSMUSG00000074909	240614	Ranbp6	RAN binding protein 6	-0.682322	-0.682479	4.66891	0.0219764	0.12494
1910	40326	ENSMUSG00000000982	20302	Ccl3	C-C motif chemokine ligand 3	-1.01423	-1.01532	2.69083	0.0220564	0.125329
1911	55513	ENSMUSG00000024294	225164	Mib1	MIB E3 ubiquitin protein ligase 1	0.686831	0.686904	5.76162	0.0222096	0.126133
1912	3803	ENSMUSG00000027569	73247	Mrgbp	MRG/MORF4L binding protein	-0.670165	-0.670241	5.68626	0.022365	0.126949
1913	51462	ENSMUSG00000024007	68816	Ppil1	peptidylprolyl isomerase (cyclophilin)-like 1	0.675123	0.67517	6.38498	0.0223952	0.127055
1914	37277	ENSMUSG00000061536	215474	Sec22c	SEC22 homolog C, vesicle trafficking protein	-0.704702	-0.704873	4.59972	0.0225923	0.128106
1915	42316	ENSMUSG00000074794	105171	Arrdc3	arrestin domain containing 3	-0.698077	-0.698135	6.16272	0.0227342	0.128843
1916	38149	ENSMUSG00000032374	26432	Plod2	procollagen lysine, 2-oxoglutarate 5-dioxygenase 2	0.831731	0.833539	1.55771	0.0228592	0.129484
1917	38525	ENSMUSG00000032633	216805	Flcn	folliculin	-0.697481	-0.697528	6.49902	0.0228831	0.129551
1918	17337	ENSMUSG00000038181	100910	Chpf2	chondroitin polymerizing factor 2	0.730205	0.730375	4.83444	0.0229845	0.130058
1919	14246	ENSMUSG00000066026	20148	Dhrs3	dehydrogenase/reductase 3	0.761875	0.762829	2.28954	0.0232654	0.131579
1920	10811	ENSMUSG00000038486	64051	Sv2a	synaptic vesicle glycoprotein 2a	0.722339	0.722744	3.40946	0.0233596	0.132043
1921	51381	ENSMUSG00000023953	80905	Polh	polymerase (DNA directed), eta (RAD 30 related)	0.684168	0.684274	5.24486	0.0235527	0.133065
1922	55814	ENSMUSG00000040022	74998	Rab11fip2	RAB11 family interacting protein 2 (class I)	-0.695814	-0.696083	3.92092	0.0235844	0.133174
1923	35838	ENSMUSG00000034007	244891	Scaper	S phase cyclin A-associated protein in the ER	-0.680778	-0.680934	4.6729	0.0238102	0.134344
1924	42404	ENSMUSG00000051098	72852	Mblac2	metallo-beta-lactamase domain containing 2	-0.735064	-0.735722	2.748	0.0238163	0.134344
1925	41001	ENSMUSG00000052563	97775	D930048N14Rik	RIKEN cDNA D930048N14 gene	-0.825263	-0.82724	1.41437	0.0239639	0.135107
1926	39256	ENSMUSG00000025137	68671	Pcyt2	phosphate cytidylyltransferase 2, ethanolamine	0.671248	0.671273	7.28865	0.0240255	0.135383
1927	49938	ENSMUSG00000119959	68841	Lppos	LIM domain containing preferred translocation partner in lipoma, opposite strand	-0.770079	-0.771128	2.14798	0.0244441	0.137671
1928	53	ENSMUSG00000038702	319901	Dsel	dermatan sulfate epimerase-like	0.802983	0.805153	1.16903	0.0249187	0.140271
1929	14382	ENSMUSG00000042500	76850	Ago4	argonaute RISC catalytic subunit 4	-0.690602	-0.690851	4.02361	0.0249413	0.140326
1930	11749	ENSMUSG00000037072	93684	Selenof	selenoprotein F	0.719498	0.719525	7.24568	0.0251387	0.141363
1931	23942	ENSMUSG00000030790	11535	Adm	adrenomedullin	-0.727585	-0.728236	2.79993	0.0253378	0.142409
1932	15004	ENSMUSG00000028331	74753	Trmo	tRNA methyltransferase O	-0.711691	-0.712132	3.25249	0.0254332	0.142871
1933	19251	ENSMUSG00000007080	18973	Pole	polymerase (DNA directed), epsilon	0.723597	0.723676	5.88159	0.025559	0.143503
1934	16756	ENSMUSG00000041132	100637	N4bp2l1	NEDD4 binding protein 2-like 1	-0.680214	-0.680283	5.87547	0.0257165	0.144313
1935	40210	ENSMUSG00000038351	97761	Sgsm2	small G protein signaling modulator 2	-0.724992	-0.725325	3.69101	0.0258533	0.145006
1936	19179	ENSMUSG00000029177	12615	Cenpa	centromere protein A	0.670298	0.670323	7.2686	0.0261072	0.146354
1937	20884	ENSMUSG00000049232	68140	Tigd2	tigger transposable element derived 2	-0.679731	-0.679828	5.35321	0.0261212	0.146357
1938	41304	ENSMUSG00000038692	15412	Hoxb4	homeobox B4	-0.733798	-0.734211	3.40226	0.0261731	0.146572
1939	3343	ENSMUSG00000079457	665378	Gm7609	predicted pseudogene 7609	0.865572	0.86772	1.5667	0.0261878	0.146579
1940	21573	ENSMUSG00000044156	101202	Hepacam2	HEPACAM family member 2	0.693933	0.694202	3.91431	0.0262544	0.146876
1941	29348	ENSMUSG00000061371	408062	Zfp873	zinc finger protein 873	-0.740886	-0.741584	2.66274	0.0263702	0.147448
1942	13490	ENSMUSG00000039662	57295	Icmt	isoprenylcysteine carboxyl methyltransferase	-0.681812	-0.681879	5.9049	0.0264684	0.14792
1943	37232	ENSMUSG00000032221	17427	Mns1	meiosis-specific nuclear structural protein 1	0.708827	0.709026	4.40172	0.0266121	0.148647
1944	27216	ENSMUSG00000036989	55992	Trim3	tripartite motif-containing 3	-0.696545	-0.696856	3.71952	0.0267176	0.149159
1945	4794	ENSMUSG00000017009	20971	Sdc4	syndecan 4	-0.670559	-0.670578	7.74632	0.0268024	0.149556
1946	17116	ENSMUSG00000029428	13852	Stx2	syntaxin 2	-0.715954	-0.716405	3.23251	0.0268292	0.149629
1947	48284	ENSMUSG00000000532	11479	Acvr1b	activin A receptor, type 1B	-0.676006	-0.676096	5.45801	0.0268808	0.149839
1948	11018	ENSMUSG00000038256	77578	Bcl9	B cell CLL/lymphoma 9	-0.67903	-0.679094	5.9551	0.0269057	0.149901
1949	40591	ENSMUSG00000051790	216856	Nlgn2	neuroligin 2	0.759178	0.760282	2.0694	0.0269574	0.150112
1950	56148	ENSMUSG00000024661	14319	Fth1	ferritin heavy polypeptide 1	-0.678571	-0.678575	10.0943	0.0270113	0.150274
1951	27013	ENSMUSG00000004500	243834	Zfp324	zinc finger protein 324	0.721493	0.721904	3.40391	0.0270268	0.150274
1952	2771	ENSMUSG00000026484	19821	Rnf2	ring finger protein 2	-0.682355	-0.682429	5.73462	0.027028	0.150274
1953	26945	ENSMUSG00000001829	20480	Clpb	ClpB caseinolytic peptidase B	0.683553	0.683692	4.8508	0.0271721	0.150998
1954	26426	ENSMUSG00000062031	212974	Pgghg	protein glucosylgalactosylhydroxylysine glucosidase	0.742908	0.743557	2.78073	0.0272974	0.151617
1955	48219	ENSMUSG00000018169	17305	Mfng	MFNG O-fucosylpeptide 3-beta-N-acetylglucosaminyltransferase	-0.671619	-0.671705	5.51106	0.0274148	0.152191
1956	1907	ENSMUSG00000052534	18514	Pbx1	pre B cell leukemia homeobox 1	-0.736292	-0.73683	3.05374	0.0275428	0.152823
1957	19954	ENSMUSG00000030287	16439	Itpr2	inositol 1,4,5-triphosphate receptor 2	-0.67913	-0.679173	6.5287	0.0277551	0.153923
1958	26798	ENSMUSG00000064109	23900	Hcst	hematopoietic cell signal transducer	-0.759281	-0.759806	3.14176	0.0277711	0.153933
1959	40085	ENSMUSG00000050107	14841	Haspin	histone H3 associated protein kinase	0.728277	0.72855	4.01059	0.0281392	0.155893
1960	5655	ENSMUSG00000026923	18128	Notch1	notch 1	0.703796	0.703904	5.41132	0.0281979	0.156138
1961	251	ENSMUSG00000046101	240697	Mcmdc2	minichromosome maintenance domain containing 2	0.800706	0.80296	1.14287	0.028288	0.156558
1962	48203	ENSMUSG00000072235	22142	Tuba1a	tubulin, alpha 1A	0.682698	0.682761	5.9925	0.0283324	0.156724
1963	46654	ENSMUSG00000022354	66218	Ndufb9	NADH:ubiquinone oxidoreductase subunit B9	0.690671	0.69082	4.78494	0.0283697	0.15685
1964	21778	ENSMUSG00000090164	232406	BC035044	cDNA sequence BC035044	0.682272	0.682422	4.75949	0.0285268	0.157638
1965	18049	ENSMUSG00000040557	79565	Mettl27	methyltransferase like 27	0.810006	0.811631	1.59375	0.0285692	0.157792
1966	26808	ENSMUSG00000036882	233071	Arhgap33	Rho GTPase activating protein 33	0.70719	0.707356	4.68086	0.0286083	0.157928
1967	40355	ENSMUSG00000078851	319162	H2ac25	H2A clustered histone 25	-0.767753	-0.768695	2.2973	0.0286792	0.158239
1968	37331	ENSMUSG00000032540	67469	Abhd5	abhydrolase domain containing 5	0.735089	0.735903	2.42278	0.0287174	0.158369
1969	48853	ENSMUSG00000022757	21787	Tfg	Trk-fused gene	0.662827	0.662884	6.09078	0.0287581	0.158513
1970	6952	ENSMUSG00000078870	100043403	Gm14410	predicted gene 14410	0.801898	0.803758	1.42417	0.0289662	0.159579
1971	25662	ENSMUSG00000068959	70227	Zfp619	zinc finger protein 619	-0.754882	-0.755989	2.05683	0.0290285	0.159841
1972	16154	ENSMUSG00000047843	55950	Bri3	brain protein I3	-0.720416	-0.720571	4.7814	0.0292241	0.160836
1973	12920	ENSMUSG00000034109	73124	Golim4	golgi integral membrane protein 4	0.688517	0.688723	4.31654	0.0292497	0.160895
1974	7338	ENSMUSG00000017929	56336	B4galt5	UDP-Gal:betaGlcNAc beta 1,4-galactosyltransferase, polypeptide 5	-0.668484	-0.668517	6.86017	0.0292922	0.161016
1975	42154	ENSMUSG00000046169	108154	Adamts6	ADAM metallopeptidase with thrombospondin type 1 motif 6	-0.693239	-0.693434	4.38454	0.0293013	0.161016
1976	52063	ENSMUSG00000007039	51793	Ddah2	DDAH family member 2, ADMA independent	0.721697	0.722118	3.32676	0.0294115	0.16154
1977	56313	ENSMUSG00000039982	207521	Dtx4	deltex 4, E3 ubiquitin ligase	-0.695715	-0.6959	4.45646	0.0294413	0.161622
1978	11325	ENSMUSG00000028161	19055	Ppp3ca	protein phosphatase 3, catalytic subunit, alpha isoform	-0.67654	-0.676554	8.1472	0.0295945	0.162381
1979	6643	ENSMUSG00000027075	72401	Slc43a1	solute carrier family 43, member 1	0.698567	0.698916	3.54605	0.0296906	0.162826
1980	3226	ENSMUSG00000042215	213539	Bag2	BCL2-associated athanogene 2	0.771119	0.772005	2.38446	0.0300297	0.164602
1981	11283	ENSMUSG00000049230	100041480	Myef2l	myelin expression factor 2 like	0.76474	0.765672	2.32496	0.0301368	0.165106
1982	25791	ENSMUSG00000025473	11501	Adam8	a disintegrin and metallopeptidase domain 8	0.767412	0.768925	1.61997	0.0302961	0.165895
1983	37044	ENSMUSG00000050503	74165	Fbxl22	F-box and leucine-rich repeat protein 22	0.770235	0.770972	2.65772	0.0303746	0.166241
1984	26606	ENSMUSG00000030683	233878	Sez6l2	seizure related 6 homolog like 2	-0.753293	-0.754695	1.70784	0.0303933	0.166259
1985	52416	ENSMUSG00000097077	100504333	Gm16712	predicted gene, 16712	0.706021	0.706493	3.12488	0.0304905	0.166707
1986	50143	ENSMUSG00000053347	74670	Zfp943	zinc finger prtoein 943	-0.676009	-0.676199	4.39146	0.030661	0.167555
1987	12890	ENSMUSG00000025758	20873	Plk4	polo like kinase 4	0.681099	0.681195	5.38873	0.0307217	0.167802
1988	4081	ENSMUSG00000027489	56846	Necab3	N-terminal EF-hand calcium binding protein 3	0.77587	0.777708	1.36057	0.0310091	0.169287
1989	1712	ENSMUSG00000026616	12902	Cr2	complement receptor 2	-0.66628	-0.666306	7.18797	0.0310372	0.169355
1990	43862	ENSMUSG00000021476	56541	Habp4	hyaluronic acid binding protein 4	-0.674297	-0.674504	4.25877	0.0311779	0.170037
1991	21352	ENSMUSG00000030145	72720	Zfp248	zinc finger protein 248	0.762643	0.764093	1.66862	0.0312426	0.170305
1992	35825	ENSMUSG00000056131	109785	Pgm3	phosphoglucomutase 3	0.687398	0.68765	3.99376	0.0312736	0.170388
1993	46349	ENSMUSG00000112980	319545	D430020J02Rik	RIKEN cDNA D430020J02 gene	0.728093	0.728776	2.71402	0.0314161	0.171078
1994	40196	ENSMUSG00000049800	58172	Sertad2	SERTA domain containing 2	-0.678441	-0.678541	5.33545	0.0315647	0.171801
1995	16446	ENSMUSG00000040584	18671	Abcb1a	ATP-binding cassette, sub-family B member 1A	0.819552	0.821602	1.38918	0.0319826	0.173988
1996	24062	ENSMUSG00000061119	72461	Prcp	prolylcarboxypeptidase (angiotensinase C)	-0.674954	-0.675001	6.38444	0.0320994	0.174536
1997	7081	ENSMUSG00000026918	67382	Brd3	bromodomain containing 3	-0.684365	-0.684425	6.07932	0.0325325	0.176803
1998	56026	ENSMUSG00000025001	15201	Hells	helicase, lymphoid specific	0.679787	0.679837	6.35493	0.0326127	0.17715
1999	10004	ENSMUSG00000035299	17318	Mid1	midline 1	0.793536	0.794972	1.92531	0.0330037	0.179125
[truncated: 8,854 more rows]
